# Supplementary material for: Global, regional, and national differences in the incidence and mortality of digestive congenital anomalies from 1990 to 2021, with projections for future trends
Source: Front Public Health. 2025 Oct 14;13:1640700. doi: 10.3389/fpubh.2025.1640700 (PMC12558871; doi:10.3389/fpubh.2025.1640700)
Supplement: Supplementary file 2 [file Data_Sheet_2.zip]

Archive with 32 entries (30 files):
- Supplementary Information2/
- Supplementary Information2/model_diagnostics/
- __MACOSX/Supplementary Information2/._model_diagnostics
- Supplementary Information2/.DS_Store
- __MACOSX/Supplementary Information2/._.DS_Store
- Supplementary Information2/Global_Deaths_Prevalence_DALYs.csv
- __MACOSX/Supplementary Information2/._Global_Deaths_Prevalence_DALYs.csv
- Supplementary Information2/.Rapp.history
- Supplementary Information2/ARIMA.R
- __MACOSX/Supplementary Information2/._ARIMA.R
- Supplementary Information2/model_diagnostics/checkresiduals.png
- __MACOSX/Supplementary Information2/model_diagnostics/._checkresiduals.png
- Supplementary Information2/model_diagnostics/residual_pacf.png
- __MACOSX/Supplementary Information2/model_diagnostics/._residual_pacf.png
- Supplementary Information2/model_diagnostics/model_diagnostics.txt
- __MACOSX/Supplementary Information2/model_diagnostics/._model_diagnostics.txt
- Supplementary Information2/model_diagnostics/stationarity_tests.csv
- __MACOSX/Supplementary Information2/model_diagnostics/._stationarity_tests.csv
- Supplementary Information2/model_diagnostics/residuals_pacf.png
- __MACOSX/Supplementary Information2/model_diagnostics/._residuals_pacf.png
- Supplementary Information2/model_diagnostics/residuals_series.png
- __MACOSX/Supplementary Information2/model_diagnostics/._residuals_series.png
- Supplementary Information2/model_diagnostics/residual_acf.png
- __MACOSX/Supplementary Information2/model_diagnostics/._residual_acf.png
- Supplementary Information2/model_diagnostics/residual_diagnostics.csv
- __MACOSX/Supplementary Information2/model_diagnostics/._residual_diagnostics.csv
- Supplementary Information2/model_diagnostics/forecast_plot.png
- __MACOSX/Supplementary Information2/model_diagnostics/._forecast_plot.png
- Supplementary Information2/model_diagnostics/residuals_acf.png
- __MACOSX/Supplementary Information2/model_diagnostics/._residuals_acf.png
- Supplementary Information2/model_diagnostics/rolling_cv_metrics.csv
- __MACOSX/Supplementary Information2/model_diagnostics/._rolling_cv_metrics.csv
