# Supplementary material for: Global, regional, and national differences in the incidence and mortality of digestive congenital anomalies from 1990 to 2021, with projections for future trends
Source: Front Public Health. 2025 Oct 14;13:1640700. doi: 10.3389/fpubh.2025.1640700 (PMC12558871; doi:10.3389/fpubh.2025.1640700)
Supplement: Supplementary file 2 [file Data_Sheet_2.zip › Supplementary Information2/Global_Deaths_Prevalence_DALYs.csv]

measure_id	measure_name	location_id	location_name	sex_id	sex_name	age_id	age_name	cause_id	cause_name	metric_id	metric_name	year	val	upper	lower
1	Deaths	1	Global	1	Male	8	15-19 years	651	Digestive congenital anomalies	1	Number	1990	72.92256157212385	111.98573660088633	48.76604873627979
1	Deaths	1	Global	2	Female	8	15-19 years	651	Digestive congenital anomalies	1	Number	1990	57.51733115874921	84.76675437746863	34.10541981299388
1	Deaths	1	Global	3	Both	8	15-19 years	651	Digestive congenital anomalies	1	Number	1990	130.4398927308731	178.06344438906484	92.07128302214844
1	Deaths	1	Global	1	Male	8	15-19 years	651	Digestive congenital anomalies	3	Rate	1990	0.027634260891564184	0.0424373883013165	0.018480065488322654
1	Deaths	1	Global	2	Female	8	15-19 years	651	Digestive congenital anomalies	3	Rate	1990	0.022508253943715473	0.03317176918808402	0.013346472003180235
1	Deaths	1	Global	3	Both	8	15-19 years	651	Digestive congenital anomalies	3	Rate	1990	0.025112438145933322	0.03428097907515277	0.017725669283406114
1	Deaths	1	Global	1	Male	23	5-14 years	651	Digestive congenital anomalies	1	Number	1990	356.9944217575446	576.1284072482114	217.63605367116688
1	Deaths	1	Global	2	Female	23	5-14 years	651	Digestive congenital anomalies	1	Number	1990	315.36183411222254	511.68956833942104	170.19789155803437
1	Deaths	1	Global	3	Both	23	5-14 years	651	Digestive congenital anomalies	1	Number	1990	672.356255869768	969.4069208012161	424.847116931167
1	Deaths	1	Global	1	Male	23	5-14 years	651	Digestive congenital anomalies	3	Rate	1990	0.06219908391251487	0.1003787649409052	0.03791869659485898
1	Deaths	1	Global	2	Female	23	5-14 years	651	Digestive congenital anomalies	3	Rate	1990	0.05783708379331305	0.09384341806459666	0.031214144042504242
1	Deaths	1	Global	3	Both	23	5-14 years	651	Digestive congenital anomalies	3	Rate	1990	0.06007400266938473	0.08661502505483097	0.03795943982641679
1	Deaths	1	Global	1	Male	28	<1 year	651	Digestive congenital anomalies	1	Number	1990	35133.7657543331	59901.74195705828	19446.035961240443
1	Deaths	1	Global	2	Female	28	<1 year	651	Digestive congenital anomalies	1	Number	1990	30927.69881811478	51058.17890990593	14979.806247291956
1	Deaths	1	Global	3	Both	28	<1 year	651	Digestive congenital anomalies	1	Number	1990	66061.46457244793	100849.00081338367	38287.40456958255
1	Deaths	1	Global	1	Male	28	<1 year	651	Digestive congenital anomalies	3	Rate	1990	53.23942828035248	90.77121186184446	29.467260758062384
1	Deaths	1	Global	2	Female	28	<1 year	651	Digestive congenital anomalies	3	Rate	1990	50.08080561246378	82.6778205501571	24.256598242077963
1	Deaths	1	Global	3	Both	28	<1 year	651	Digestive congenital anomalies	3	Rate	1990	51.712490621583015	78.9439507965918	29.971134647763463
1	Deaths	1	Global	1	Male	34	2-4 years	651	Digestive congenital anomalies	1	Number	1990	901.805288379477	2153.114580041699	298.0254231740095
1	Deaths	1	Global	2	Female	34	2-4 years	651	Digestive congenital anomalies	1	Number	1990	2135.0192582100262	4927.877020415273	290.2299779893311
1	Deaths	1	Global	3	Both	34	2-4 years	651	Digestive congenital anomalies	1	Number	1990	3036.824546589501	6798.673044003162	629.3374084507366
1	Deaths	1	Global	1	Male	34	2-4 years	651	Digestive congenital anomalies	3	Rate	1990	0.4763904259518853	1.1374109080159422	0.15743582358613759
1	Deaths	1	Global	2	Female	34	2-4 years	651	Digestive congenital anomalies	3	Rate	1990	1.1976141340248976	2.764235098906663	0.16280111873518516
1	Deaths	1	Global	3	Both	34	2-4 years	651	Digestive congenital anomalies	3	Rate	1990	0.8261841821520781	1.849614965371388	0.1712145710500484
1	Deaths	1	Global	1	Male	284	20-54 years	651	Digestive congenital anomalies	1	Number	1990	251.52255920279308	361.9282951495114	186.38783978174445
1	Deaths	1	Global	2	Female	284	20-54 years	651	Digestive congenital anomalies	1	Number	1990	179.32666516939258	238.71256494165962	113.9469588304375
1	Deaths	1	Global	3	Both	284	20-54 years	651	Digestive congenital anomalies	1	Number	1990	430.84922437218535	531.902316951089	324.4509603237213
1	Deaths	1	Global	1	Male	284	20-54 years	651	Digestive congenital anomalies	3	Rate	1990	0.020669407186325317	0.02974223595851005	0.01531682154968174
1	Deaths	1	Global	2	Female	284	20-54 years	651	Digestive congenital anomalies	3	Rate	1990	0.015110865909403023	0.020114987117592076	0.009601679783899144
1	Deaths	1	Global	3	Both	284	20-54 years	651	Digestive congenital anomalies	3	Rate	1990	0.017924990921949376	0.022129189663983122	0.013498412413054613
1	Deaths	1	Global	1	Male	8	15-19 years	651	Digestive congenital anomalies	1	Number	1992	71.47415475385972	110.30982368802694	48.41257217807979
1	Deaths	1	Global	2	Female	8	15-19 years	651	Digestive congenital anomalies	1	Number	1992	57.021689189869264	84.1970747311681	34.629116348785615
1	Deaths	1	Global	3	Both	8	15-19 years	651	Digestive congenital anomalies	1	Number	1992	128.4958439437291	178.15345698724073	90.8790813908874
1	Deaths	1	Global	1	Male	8	15-19 years	651	Digestive congenital anomalies	3	Rate	1992	0.02724099626250577	0.04204246283361524	0.0184515186266004
1	Deaths	1	Global	2	Female	8	15-19 years	651	Digestive congenital anomalies	3	Rate	1992	0.022368609381627852	0.033029036889209475	0.013584395479019736
1	Deaths	1	Global	3	Both	8	15-19 years	651	Digestive congenital anomalies	3	Rate	1992	0.02483993000426032	0.034439397149047125	0.017568117001431554
1	Deaths	1	Global	1	Male	23	5-14 years	651	Digestive congenital anomalies	1	Number	1992	358.5983334233058	573.4724586216172	222.68098834215712
1	Deaths	1	Global	2	Female	23	5-14 years	651	Digestive congenital anomalies	1	Number	1992	319.2768211701577	511.82226033644815	174.37642943178002
1	Deaths	1	Global	3	Both	23	5-14 years	651	Digestive congenital anomalies	1	Number	1992	677.8751545934628	967.2520179486205	436.00133673850024
1	Deaths	1	Global	1	Male	23	5-14 years	651	Digestive congenital anomalies	3	Rate	1992	0.060632924522495885	0.09696451170699953	0.03765159595096795
1	Deaths	1	Global	2	Female	23	5-14 years	651	Digestive congenital anomalies	3	Rate	1992	0.05703384032291318	0.09142908953664415	0.031149638097253306
1	Deaths	1	Global	3	Both	23	5-14 years	651	Digestive congenital anomalies	3	Rate	1992	0.058882813426347866	0.08401918808085528	0.0378727339257743
1	Deaths	1	Global	1	Male	28	<1 year	651	Digestive congenital anomalies	1	Number	1992	34129.112795091874	57662.16063539398	19200.780221724388
1	Deaths	1	Global	2	Female	28	<1 year	651	Digestive congenital anomalies	1	Number	1992	30109.98030377605	49516.32540525028	15205.391079275529
1	Deaths	1	Global	3	Both	28	<1 year	651	Digestive congenital anomalies	1	Number	1992	64239.09309886789	97246.84993951551	38642.94318908464
1	Deaths	1	Global	1	Male	28	<1 year	651	Digestive congenital anomalies	3	Rate	1992	52.10044583034329	88.02526730425112	29.311315997236896
1	Deaths	1	Global	2	Female	28	<1 year	651	Digestive congenital anomalies	3	Rate	1992	49.18048953499157	80.87807095306368	24.835903886525724
1	Deaths	1	Global	3	Both	28	<1 year	651	Digestive congenital anomalies	3	Rate	1992	50.68980896751935	76.73558277885986	30.492388881995666
1	Deaths	1	Global	1	Male	34	2-4 years	651	Digestive congenital anomalies	1	Number	1992	895.8946042486923	2154.9231679898044	303.1547042274044
1	Deaths	1	Global	2	Female	34	2-4 years	651	Digestive congenital anomalies	1	Number	1992	2090.9001566636994	4779.57452472534	305.2280578341885
1	Deaths	1	Global	3	Both	34	2-4 years	651	Digestive congenital anomalies	1	Number	1992	2986.7947609123926	6643.750326674286	654.3389721568847
1	Deaths	1	Global	1	Male	34	2-4 years	651	Digestive congenital anomalies	3	Rate	1992	0.4691016865280107	1.1283448830345804	0.15873561728975383
1	Deaths	1	Global	2	Female	34	2-4 years	651	Digestive congenital anomalies	3	Rate	1992	1.1668233930289817	2.667233701428189	0.17033201559371094
1	Deaths	1	Global	3	Both	34	2-4 years	651	Digestive congenital anomalies	3	Rate	1992	0.8068562005149725	1.7947504180411118	0.17676388877891897
1	Deaths	1	Global	1	Male	284	20-54 years	651	Digestive congenital anomalies	1	Number	1992	262.49231956481816	377.45295423250064	197.93680647954372
1	Deaths	1	Global	2	Female	284	20-54 years	651	Digestive congenital anomalies	1	Number	1992	184.45260453992094	243.551962191591	118.42626597433414
1	Deaths	1	Global	3	Both	284	20-54 years	651	Digestive congenital anomalies	1	Number	1992	446.94492410473924	559.1284373296978	338.2972520490525
1	Deaths	1	Global	1	Male	284	20-54 years	651	Digestive congenital anomalies	3	Rate	1992	0.02068280300058074	0.029741003878973587	0.01559622004090508
1	Deaths	1	Global	2	Female	284	20-54 years	651	Digestive congenital anomalies	3	Rate	1992	0.014919136316750672	0.019699287701638455	0.009578707820156962
1	Deaths	1	Global	3	Both	284	20-54 years	651	Digestive congenital anomalies	3	Rate	1992	0.017838678315346395	0.022316200033965262	0.013502280770626852
1	Deaths	1	Global	1	Male	8	15-19 years	651	Digestive congenital anomalies	1	Number	1994	72.09766236855228	107.82637749477459	47.81568096892198
1	Deaths	1	Global	2	Female	8	15-19 years	651	Digestive congenital anomalies	1	Number	1994	57.61761208429079	86.01641047198198	35.15167801635116
1	Deaths	1	Global	3	Both	8	15-19 years	651	Digestive congenital anomalies	1	Number	1994	129.7152744528431	181.95395506879112	92.7617795182899
1	Deaths	1	Global	1	Male	8	15-19 years	651	Digestive congenital anomalies	3	Rate	1994	0.027376429081478717	0.04094309135168321	0.018156241908881588
1	Deaths	1	Global	2	Female	8	15-19 years	651	Digestive congenital anomalies	3	Rate	1994	0.022517179390826727	0.033615536553634445	0.013737407906194083
1	Deaths	1	Global	3	Both	8	15-19 years	651	Digestive congenital anomalies	3	Rate	1994	0.024981775652111453	0.035042387287978184	0.017864927432728838
1	Deaths	1	Global	1	Male	23	5-14 years	651	Digestive congenital anomalies	1	Number	1994	359.5670070654859	570.7998169647818	231.5778138964462
1	Deaths	1	Global	2	Female	23	5-14 years	651	Digestive congenital anomalies	1	Number	1994	319.35265442051207	500.18120958209136	178.42639168093888
1	Deaths	1	Global	3	Both	23	5-14 years	651	Digestive congenital anomalies	1	Number	1994	678.9196614859974	955.4660920805577	450.26333257708495
1	Deaths	1	Global	1	Male	23	5-14 years	651	Digestive congenital anomalies	3	Rate	1994	0.05910859994976346	0.0938327971404362	0.03806867729761664
1	Deaths	1	Global	2	Female	23	5-14 years	651	Digestive congenital anomalies	3	Rate	1994	0.0556998532146458	0.0872390430103062	0.031120216753109484
1	Deaths	1	Global	3	Both	23	5-14 years	651	Digestive congenital anomalies	3	Rate	1994	0.0574546661073066	0.08085785168923672	0.038104257250345004
1	Deaths	1	Global	1	Male	28	<1 year	651	Digestive congenital anomalies	1	Number	1994	33242.4064751926	54989.600920163626	19083.484693287217
1	Deaths	1	Global	2	Female	28	<1 year	651	Digestive congenital anomalies	1	Number	1994	29027.62006136792	47379.86000057688	15316.273110112741
1	Deaths	1	Global	3	Both	28	<1 year	651	Digestive congenital anomalies	1	Number	1994	62270.026536560494	92012.30936297709	38635.20242912905
1	Deaths	1	Global	1	Male	28	<1 year	651	Digestive congenital anomalies	3	Rate	1994	51.00581623791033	84.37383983084938	29.280934103587416
1	Deaths	1	Global	2	Female	28	<1 year	651	Digestive congenital anomalies	3	Rate	1994	47.72386499085812	77.89650123478755	25.181249738173847
1	Deaths	1	Global	3	Both	28	<1 year	651	Digestive congenital anomalies	3	Rate	1994	49.4214895888387	73.0268741182803	30.663376279321298
1	Deaths	1	Global	1	Male	34	2-4 years	651	Digestive congenital anomalies	1	Number	1994	863.6379066491118	2033.0434770591958	303.3311429770858
1	Deaths	1	Global	2	Female	34	2-4 years	651	Digestive congenital anomalies	1	Number	1994	1996.9317076797822	4583.629321026899	307.558238787459
1	Deaths	1	Global	3	Both	34	2-4 years	651	Digestive congenital anomalies	1	Number	1994	2860.56961432889	6264.346380103287	672.204986119328
1	Deaths	1	Global	1	Male	34	2-4 years	651	Digestive congenital anomalies	3	Rate	1994	0.45412698244902894	1.0690358682920655	0.15950070693106572
1	Deaths	1	Global	2	Female	34	2-4 years	651	Digestive congenital anomalies	3	Rate	1994	1.1219405247094651	2.575230522771207	0.17279612040656364
1	Deaths	1	Global	3	Both	34	2-4 years	651	Digestive congenital anomalies	3	Rate	1994	0.7769813587155942	1.7015073982108486	0.18258277681276608
1	Deaths	1	Global	1	Male	284	20-54 years	651	Digestive congenital anomalies	1	Number	1994	273.1576602923794	387.0302884320913	202.85347813534457
1	Deaths	1	Global	2	Female	284	20-54 years	651	Digestive congenital anomalies	1	Number	1994	190.93359959463913	248.95695853726124	123.29720631931517
1	Deaths	1	Global	3	Both	284	20-54 years	651	Digestive congenital anomalies	1	Number	1994	464.09125988701857	580.0117695958763	353.74724313865164
1	Deaths	1	Global	1	Male	284	20-54 years	651	Digestive congenital anomalies	3	Rate	1994	0.02074368996767767	0.029391217887657903	0.01540476534613977
1	Deaths	1	Global	2	Female	284	20-54 years	651	Digestive congenital anomalies	3	Rate	1994	0.014868962900498807	0.01938753466215745	0.009601775645508326
1	Deaths	1	Global	3	Both	284	20-54 years	651	Digestive congenital anomalies	3	Rate	1994	0.017843272594984787	0.022300157334827306	0.013600791556781242
1	Deaths	1	Global	1	Male	8	15-19 years	651	Digestive congenital anomalies	1	Number	1997	73.7507411680135	109.01837097747688	48.159649849793816
1	Deaths	1	Global	2	Female	8	15-19 years	651	Digestive congenital anomalies	1	Number	1997	60.04704759464733	88.57873055405906	36.89666690195348
1	Deaths	1	Global	3	Both	8	15-19 years	651	Digestive congenital anomalies	1	Number	1997	133.79778876266087	187.15279682705648	95.6257310737778
1	Deaths	1	Global	1	Male	8	15-19 years	651	Digestive congenital anomalies	3	Rate	1997	0.02698431815730039	0.03988822838736065	0.017620911916403272
1	Deaths	1	Global	2	Female	8	15-19 years	651	Digestive congenital anomalies	3	Rate	1997	0.022729750629315794	0.033529915911046274	0.013966582393787685
1	Deaths	1	Global	3	Both	8	15-19 years	651	Digestive congenital anomalies	3	Rate	1997	0.024893175000447493	0.03481991269305085	0.017791236164506705
1	Deaths	1	Global	1	Male	23	5-14 years	651	Digestive congenital anomalies	1	Number	1997	352.75709569367626	548.1431516685833	234.65101877435356
1	Deaths	1	Global	2	Female	23	5-14 years	651	Digestive congenital anomalies	1	Number	1997	311.99911699079354	467.212935308786	181.92300995146252
1	Deaths	1	Global	3	Both	23	5-14 years	651	Digestive congenital anomalies	1	Number	1997	664.7562126844699	921.4817781768467	456.0961721717056
1	Deaths	1	Global	1	Male	23	5-14 years	651	Digestive congenital anomalies	3	Rate	1997	0.05623107436175637	0.08737649419001088	0.03740443224768024
1	Deaths	1	Global	2	Female	23	5-14 years	651	Digestive congenital anomalies	3	Rate	1997	0.053070291845639626	0.07947178527311936	0.030944662038406342
1	Deaths	1	Global	3	Both	23	5-14 years	651	Digestive congenital anomalies	3	Rate	1997	0.0547019702110907	0.07582760088294	0.03753159240554775
1	Deaths	1	Global	1	Male	28	<1 year	651	Digestive congenital anomalies	1	Number	1997	31732.490167170636	51860.24268857224	19281.680777805894
1	Deaths	1	Global	2	Female	28	<1 year	651	Digestive congenital anomalies	1	Number	1997	27314.22553870998	44240.50924460414	15479.134457539541
1	Deaths	1	Global	3	Both	28	<1 year	651	Digestive congenital anomalies	1	Number	1997	59046.715705880575	86190.74349472551	38905.94237070268
1	Deaths	1	Global	1	Male	28	<1 year	651	Digestive congenital anomalies	3	Rate	1997	48.98405443002272	80.05438392097403	29.764285618514418
1	Deaths	1	Global	2	Female	28	<1 year	651	Digestive congenital anomalies	3	Rate	1997	45.22311330537608	73.24731061552046	25.628207925953987
1	Deaths	1	Global	3	Both	28	<1 year	651	Digestive congenital anomalies	3	Rate	1997	47.169417538261094	68.85340055299586	31.07997825898434
1	Deaths	1	Global	1	Male	34	2-4 years	651	Digestive congenital anomalies	1	Number	1997	811.4914029634568	1897.3504541272275	291.4609035425191
1	Deaths	1	Global	2	Female	34	2-4 years	651	Digestive congenital anomalies	1	Number	1997	1841.4712162699273	4165.470283396324	307.18282932806454
1	Deaths	1	Global	3	Both	34	2-4 years	651	Digestive congenital anomalies	1	Number	1997	2652.9626192333835	5775.59983646435	665.9080174325707
1	Deaths	1	Global	1	Male	34	2-4 years	651	Digestive congenital anomalies	3	Rate	1997	0.43261768911301535	1.011504700979581	0.15538198198636288
1	Deaths	1	Global	2	Female	34	2-4 years	651	Digestive congenital anomalies	3	Rate	1997	1.051317554034583	2.3781159276627233	0.17537428655809353
1	Deaths	1	Global	3	Both	34	2-4 years	651	Digestive congenital anomalies	3	Rate	1997	0.7313767197920563	1.5922347463928717	0.18357952650452355
1	Deaths	1	Global	1	Male	284	20-54 years	651	Digestive congenital anomalies	1	Number	1997	282.63547250582263	400.0193449864302	210.28565365545663
1	Deaths	1	Global	2	Female	284	20-54 years	651	Digestive congenital anomalies	1	Number	1997	201.56071288057404	263.0945700218048	131.36960110671333
1	Deaths	1	Global	3	Both	284	20-54 years	651	Digestive congenital anomalies	1	Number	1997	484.19618538639673	609.4692011250207	367.7043655340158
1	Deaths	1	Global	1	Male	284	20-54 years	651	Digestive congenital anomalies	3	Rate	1997	0.020438754654377795	0.028927357124340167	0.015206785065914885
1	Deaths	1	Global	2	Female	284	20-54 years	651	Digestive congenital anomalies	3	Rate	1997	0.014891057558070847	0.01943710324011354	0.009705424551757554
1	Deaths	1	Global	3	Both	284	20-54 years	651	Digestive congenital anomalies	3	Rate	1997	0.017694578740662936	0.0222725851520486	0.013437474407269365
1	Deaths	1	Global	1	Male	8	15-19 years	651	Digestive congenital anomalies	1	Number	1991	71.87187251393736	109.3678741467225	48.6195346715096
1	Deaths	1	Global	2	Female	8	15-19 years	651	Digestive congenital anomalies	1	Number	1991	56.83322991317801	83.3237561654308	33.95139287169249
1	Deaths	1	Global	3	Both	8	15-19 years	651	Digestive congenital anomalies	1	Number	1991	128.70510242711532	178.15828584788127	91.24572467392433
1	Deaths	1	Global	1	Male	8	15-19 years	651	Digestive congenital anomalies	3	Rate	1991	0.027320659221221847	0.041574016576966896	0.018481746638743923
1	Deaths	1	Global	2	Female	8	15-19 years	651	Digestive congenital anomalies	3	Rate	1991	0.022262860769605423	0.03263979867315986	0.013299527997816692
1	Deaths	1	Global	3	Both	8	15-19 years	651	Digestive congenital anomalies	3	Rate	1991	0.024829741820892315	0.03437023208431605	0.017603092209935958
1	Deaths	1	Global	1	Male	23	5-14 years	651	Digestive congenital anomalies	1	Number	1991	357.05235140450213	574.8769699664338	219.13890366611102
1	Deaths	1	Global	2	Female	23	5-14 years	651	Digestive congenital anomalies	1	Number	1991	314.05173693246445	501.36810202227787	170.85682020487704
1	Deaths	1	Global	3	Both	23	5-14 years	651	Digestive congenital anomalies	1	Number	1991	671.1040883369665	961.0025417549373	427.7103350959692
1	Deaths	1	Global	1	Male	23	5-14 years	651	Digestive congenital anomalies	3	Rate	1991	0.06129566211076041	0.09868991022663794	0.037619873224761666
1	Deaths	1	Global	2	Female	23	5-14 years	651	Digestive congenital anomalies	3	Rate	1991	0.05684965200487341	0.09075766434127286	0.030928505176187733
1	Deaths	1	Global	3	Both	23	5-14 years	651	Digestive congenital anomalies	3	Rate	1991	0.05913158144843911	0.0846747934597688	0.037685940162783794
1	Deaths	1	Global	1	Male	28	<1 year	651	Digestive congenital anomalies	1	Number	1991	34638.8886738659	58758.56510773443	19408.106735226578
1	Deaths	1	Global	2	Female	28	<1 year	651	Digestive congenital anomalies	1	Number	1991	30545.30776307627	50240.19654530625	15073.007066976768
1	Deaths	1	Global	3	Both	28	<1 year	651	Digestive congenital anomalies	1	Number	1991	65184.19643694218	99060.87204588164	38520.61981802493
1	Deaths	1	Global	1	Male	28	<1 year	651	Digestive congenital anomalies	3	Rate	1991	52.63294604459638	89.28220579162513	29.49014456672353
1	Deaths	1	Global	2	Female	28	<1 year	651	Digestive congenital anomalies	3	Rate	1991	49.63200282545981	81.63353914222176	24.491602282714215
1	Deaths	1	Global	3	Both	28	<1 year	651	Digestive congenital anomalies	3	Rate	1991	51.18276601934858	77.78280185599586	30.246470445846906
1	Deaths	1	Global	1	Male	34	2-4 years	651	Digestive congenital anomalies	1	Number	1991	899.7358574993376	2156.4577159853566	299.78501484488595
1	Deaths	1	Global	2	Female	34	2-4 years	651	Digestive congenital anomalies	1	Number	1991	2116.6140215671344	4873.85437786817	298.4913577512042
1	Deaths	1	Global	3	Both	34	2-4 years	651	Digestive congenital anomalies	1	Number	1991	3016.3498790664717	6735.872223762142	641.5351991540007
1	Deaths	1	Global	1	Male	34	2-4 years	651	Digestive congenital anomalies	3	Rate	1991	0.472853843335193	1.1333207524123354	0.15755123602351978
1	Deaths	1	Global	2	Female	34	2-4 years	651	Digestive congenital anomalies	3	Rate	1991	1.1833859670285563	2.724942203604761	0.16688469434807227
1	Deaths	1	Global	3	Both	34	2-4 years	651	Digestive congenital anomalies	3	Rate	1991	0.8171320067871892	1.8247540929728945	0.17379248619247287
1	Deaths	1	Global	1	Male	284	20-54 years	651	Digestive congenital anomalies	1	Number	1991	256.8503293133881	367.6607293923816	190.77301972034056
1	Deaths	1	Global	2	Female	284	20-54 years	651	Digestive congenital anomalies	1	Number	1991	180.30558635319608	239.4987559873932	114.71443430576866
1	Deaths	1	Global	3	Both	284	20-54 years	651	Digestive congenital anomalies	1	Number	1991	437.1559156665845	543.1823909267883	331.1649826833223
1	Deaths	1	Global	1	Male	284	20-54 years	651	Digestive congenital anomalies	3	Rate	1991	0.02065627377591003	0.029567805901909546	0.015342241276990392
1	Deaths	1	Global	2	Female	284	20-54 years	651	Digestive congenital anomalies	3	Rate	1991	0.014879583380559398	0.01976445534124462	0.009466722716304419
1	Deaths	1	Global	3	Both	284	20-54 years	651	Digestive congenital anomalies	3	Rate	1991	0.017805202579202005	0.022123622628232077	0.013488230154276718
1	Deaths	1	Global	1	Male	8	15-19 years	651	Digestive congenital anomalies	1	Number	1998	75.16383123001253	113.95721123299052	49.31489074240574
1	Deaths	1	Global	2	Female	8	15-19 years	651	Digestive congenital anomalies	1	Number	1998	60.53701685011836	89.42010109988416	37.36113161223346
1	Deaths	1	Global	3	Both	8	15-19 years	651	Digestive congenital anomalies	1	Number	1998	135.7008480801308	189.81761299490557	97.59657637994331
1	Deaths	1	Global	1	Male	8	15-19 years	651	Digestive congenital anomalies	3	Rate	1998	0.027006795201607897	0.04094547889792597	0.017719122786519506
1	Deaths	1	Global	2	Female	8	15-19 years	651	Digestive congenital anomalies	3	Rate	1998	0.02255983147443858	0.03332345259488454	0.01392306520410674
1	Deaths	1	Global	3	Both	8	15-19 years	651	Digestive congenital anomalies	3	Rate	1998	0.024823884675711817	0.03472351574119864	0.01785343416107024
1	Deaths	1	Global	1	Male	23	5-14 years	651	Digestive congenital anomalies	1	Number	1998	347.61299100678013	537.2021943584458	231.13082515197036
1	Deaths	1	Global	2	Female	23	5-14 years	651	Digestive congenital anomalies	1	Number	1998	309.692906135052	459.9498234503938	180.83169783644738
1	Deaths	1	Global	3	Both	23	5-14 years	651	Digestive congenital anomalies	1	Number	1998	657.3058971418319	917.0459759313544	450.5391447493408
1	Deaths	1	Global	1	Male	23	5-14 years	651	Digestive congenital anomalies	3	Rate	1998	0.05508032017495477	0.08512129761966902	0.03662337191369151
1	Deaths	1	Global	2	Female	23	5-14 years	651	Digestive congenital anomalies	3	Rate	1998	0.05243810867290392	0.07788004939208029	0.030618951983737742
1	Deaths	1	Global	3	Both	23	5-14 years	651	Digestive congenital anomalies	3	Rate	1998	0.053803025831123626	0.07506375425187495	0.03687836872951501
1	Deaths	1	Global	1	Male	28	<1 year	651	Digestive congenital anomalies	1	Number	1998	31252.123824723956	51026.962576664126	19273.865796341626
1	Deaths	1	Global	2	Female	28	<1 year	651	Digestive congenital anomalies	1	Number	1998	26833.309198541083	43388.676553573176	15397.183625948468
1	Deaths	1	Global	3	Both	28	<1 year	651	Digestive congenital anomalies	1	Number	1998	58085.433023265025	83755.83641483683	38478.66520518513
1	Deaths	1	Global	1	Male	28	<1 year	651	Digestive congenital anomalies	3	Rate	1998	48.31435459088066	78.88535119888996	29.796515323058042
1	Deaths	1	Global	2	Female	28	<1 year	651	Digestive congenital anomalies	3	Rate	1998	44.49874455641586	71.95316911204443	25.533762384274315
1	Deaths	1	Global	3	Both	28	<1 year	651	Digestive congenital anomalies	3	Rate	1998	46.47346279996333	67.01204665799243	30.786321508340457
1	Deaths	1	Global	1	Male	34	2-4 years	651	Digestive congenital anomalies	1	Number	1998	793.9449527254344	1851.2395927967423	290.09188091885113
1	Deaths	1	Global	2	Female	34	2-4 years	651	Digestive congenital anomalies	1	Number	1998	1792.1215619217896	4093.6152848323713	308.1227651969851
1	Deaths	1	Global	3	Both	34	2-4 years	651	Digestive congenital anomalies	1	Number	1998	2586.066514647223	5599.798285159868	662.2250555812672
1	Deaths	1	Global	1	Male	34	2-4 years	651	Digestive congenital anomalies	3	Rate	1998	0.4240291366402234	0.9887077480033644	0.1549319123323377
1	Deaths	1	Global	2	Female	34	2-4 years	651	Digestive congenital anomalies	3	Rate	1998	1.02544712065708	2.342355616997128	0.1763070145985639
1	Deaths	1	Global	3	Both	34	2-4 years	651	Digestive congenital anomalies	3	Rate	1998	0.7143767115332926	1.5468919540717938	0.18293348404676746
1	Deaths	1	Global	1	Male	284	20-54 years	651	Digestive congenital anomalies	1	Number	1998	288.0673390876152	408.8831958630519	212.92755602881357
1	Deaths	1	Global	2	Female	284	20-54 years	651	Digestive congenital anomalies	1	Number	1998	205.28002825995574	269.0687244821576	135.1784330018725
1	Deaths	1	Global	3	Both	284	20-54 years	651	Digestive congenital anomalies	1	Number	1998	493.3473673475706	615.2637485690062	374.3782482280619
1	Deaths	1	Global	1	Male	284	20-54 years	651	Digestive congenital anomalies	3	Rate	1998	0.020498768760331153	0.029095981892736003	0.015151848687745795
1	Deaths	1	Global	2	Female	284	20-54 years	651	Digestive congenital anomalies	3	Rate	1998	0.014899892521318556	0.01952988368919903	0.009811690596503412
1	Deaths	1	Global	3	Both	284	20-54 years	651	Digestive congenital anomalies	3	Rate	1998	0.017727055938076823	0.022107779648633644	0.013452233836817993
1	Deaths	1	Global	1	Male	8	15-19 years	651	Digestive congenital anomalies	1	Number	1995	72.57381290015628	107.70786205781317	48.31011522239588
1	Deaths	1	Global	2	Female	8	15-19 years	651	Digestive congenital anomalies	1	Number	1995	57.899228669254434	86.15362049187539	35.44520153473483
1	Deaths	1	Global	3	Both	8	15-19 years	651	Digestive congenital anomalies	1	Number	1995	130.47304156941058	182.31854780386584	93.9452438830258
1	Deaths	1	Global	1	Male	8	15-19 years	651	Digestive congenital anomalies	3	Rate	1995	0.027312560785494114	0.04053497276733688	0.018181116656791643
1	Deaths	1	Global	2	Female	8	15-19 years	651	Digestive congenital anomalies	3	Rate	1995	0.022452096561723707	0.033408552253354096	0.013744899643718715
1	Deaths	1	Global	3	Both	8	15-19 years	651	Digestive congenital anomalies	3	Rate	1995	0.024918703359772094	0.03482054035884527	0.017942355265299557
1	Deaths	1	Global	1	Male	23	5-14 years	651	Digestive congenital anomalies	1	Number	1995	359.70126988905207	568.0323581296157	233.66001310128382
1	Deaths	1	Global	2	Female	23	5-14 years	651	Digestive congenital anomalies	1	Number	1995	319.48879328820857	499.4816274278105	181.6943126344184
1	Deaths	1	Global	3	Both	23	5-14 years	651	Digestive congenital anomalies	1	Number	1995	679.1900631772604	950.6930013619876	453.6069971590626
1	Deaths	1	Global	1	Male	23	5-14 years	651	Digestive congenital anomalies	3	Rate	1995	0.05843062939997439	0.09227236872225247	0.03795622304954726
1	Deaths	1	Global	2	Female	23	5-14 years	651	Digestive congenital anomalies	3	Rate	1995	0.055183601300215615	0.08627280694598441	0.03138309298345122
1	Deaths	1	Global	3	Both	23	5-14 years	651	Digestive congenital anomalies	3	Rate	1995	0.056856923158405445	0.07958520281172758	0.03797272601565841
1	Deaths	1	Global	1	Male	28	<1 year	651	Digestive congenital anomalies	1	Number	1995	32765.667486094608	53831.39405904561	19116.797571554696
1	Deaths	1	Global	2	Female	28	<1 year	651	Digestive congenital anomalies	1	Number	1995	28493.342501153435	45953.45221330821	15326.810363413431
1	Deaths	1	Global	3	Both	28	<1 year	651	Digestive congenital anomalies	1	Number	1995	61259.00998724808	89869.90934480877	38595.43681201487
1	Deaths	1	Global	1	Male	28	<1 year	651	Digestive congenital anomalies	3	Rate	1995	50.39380681820608	82.79302944515146	29.40175731846519
1	Deaths	1	Global	2	Female	28	<1 year	651	Digestive congenital anomalies	3	Rate	1995	46.983559873755716	75.77407857229586	25.272854960908283
1	Deaths	1	Global	3	Both	28	<1 year	651	Digestive congenital anomalies	3	Rate	1995	48.74803196996702	71.51570380897012	30.713058993258187
1	Deaths	1	Global	1	Male	34	2-4 years	651	Digestive congenital anomalies	1	Number	1995	845.7893777386262	1983.8148298523838	301.8341338280738
1	Deaths	1	Global	2	Female	34	2-4 years	651	Digestive congenital anomalies	1	Number	1995	1946.7840166034027	4436.4350996475405	305.843934201925
1	Deaths	1	Global	3	Both	34	2-4 years	651	Digestive congenital anomalies	1	Number	1995	2792.5733943420305	6117.224656424658	667.0684894227004
1	Deaths	1	Global	1	Male	34	2-4 years	651	Digestive congenital anomalies	3	Rate	1995	0.4475145601523642	1.0496537842302853	0.15970308116210769
1	Deaths	1	Global	2	Female	34	2-4 years	651	Digestive congenital anomalies	3	Rate	1995	1.1014665254053333	2.510080580444029	0.17304274775660394
1	Deaths	1	Global	3	Both	34	2-4 years	651	Digestive congenital anomalies	3	Rate	1995	0.7635368604666205	1.67255282113578	0.1823878223440661
1	Deaths	1	Global	1	Male	284	20-54 years	651	Digestive congenital anomalies	1	Number	1995	278.160214258166	393.45512806928053	208.01875063780568
1	Deaths	1	Global	2	Female	284	20-54 years	651	Digestive congenital anomalies	1	Number	1995	194.42041589603295	255.14650861863296	124.77327891786007
1	Deaths	1	Global	3	Both	284	20-54 years	651	Digestive congenital anomalies	1	Number	1995	472.58063015419924	594.4860367268252	359.3283442857991
1	Deaths	1	Global	1	Male	284	20-54 years	651	Digestive congenital anomalies	3	Rate	1995	0.020773952389975356	0.029384569320603095	0.015535548940730897
1	Deaths	1	Global	2	Female	284	20-54 years	651	Digestive congenital anomalies	3	Rate	1995	0.014874212525502226	0.01952008680180417	0.009545830151502545
1	Deaths	1	Global	3	Both	284	20-54 years	651	Digestive congenital anomalies	3	Rate	1995	0.017859631756365114	0.022466645949449318	0.013579633821375175
1	Deaths	1	Global	1	Male	8	15-19 years	651	Digestive congenital anomalies	1	Number	2000	78.66778113795259	115.5641176225679	51.667412370503776
1	Deaths	1	Global	2	Female	8	15-19 years	651	Digestive congenital anomalies	1	Number	2000	63.88030094924663	95.04052788414009	39.584227015473495
1	Deaths	1	Global	3	Both	8	15-19 years	651	Digestive congenital anomalies	1	Number	2000	142.54808208719922	201.3840947811863	101.96681642591334
1	Deaths	1	Global	1	Male	8	15-19 years	651	Digestive congenital anomalies	3	Rate	2000	0.02710676216331442	0.03982022888779508	0.017803174799924014
1	Deaths	1	Global	2	Female	8	15-19 years	651	Digestive congenital anomalies	3	Rate	2000	0.022930484293035534	0.03411576494576267	0.014209161233467415
1	Deaths	1	Global	3	Both	8	15-19 years	651	Digestive congenital anomalies	3	Rate	2000	0.025061326650312774	0.035405264719040846	0.01792674904162577
1	Deaths	1	Global	1	Male	23	5-14 years	651	Digestive congenital anomalies	1	Number	2000	342.01084544946485	533.3423911998552	229.76125711480006
1	Deaths	1	Global	2	Female	23	5-14 years	651	Digestive congenital anomalies	1	Number	2000	303.58327226944914	437.5309717067847	182.03682672767448
1	Deaths	1	Global	3	Both	23	5-14 years	651	Digestive congenital anomalies	1	Number	2000	645.5941177189142	874.547790443443	456.09005898644494
1	Deaths	1	Global	1	Male	23	5-14 years	651	Digestive congenital anomalies	3	Rate	2000	0.053973005322918696	0.08416718973147706	0.03625880792452807
1	Deaths	1	Global	2	Female	23	5-14 years	651	Digestive congenital anomalies	3	Rate	2000	0.05131419612116358	0.07395516203316402	0.03076939436797226
1	Deaths	1	Global	3	Both	23	5-14 years	651	Digestive congenital anomalies	3	Rate	2000	0.05268922784984374	0.07137494988192342	0.037223128864455376
1	Deaths	1	Global	1	Male	28	<1 year	651	Digestive congenital anomalies	1	Number	2000	30528.02853042955	48867.12968429236	19213.954390572675
1	Deaths	1	Global	2	Female	28	<1 year	651	Digestive congenital anomalies	1	Number	2000	26110.21694101885	41378.498826173935	15431.06513240467
1	Deaths	1	Global	3	Both	28	<1 year	651	Digestive congenital anomalies	1	Number	2000	56638.245471448405	81745.73852693915	39121.9451798104
1	Deaths	1	Global	1	Male	28	<1 year	651	Digestive congenital anomalies	3	Rate	2000	47.088879032990334	75.37657913610165	29.637143883733742
1	Deaths	1	Global	2	Female	28	<1 year	651	Digestive congenital anomalies	3	Rate	2000	43.21767864414975	68.48976663374788	25.541527116977896
1	Deaths	1	Global	3	Both	28	<1 year	651	Digestive congenital anomalies	3	Rate	2000	45.22151077202366	65.26801394698063	31.23602171368731
1	Deaths	1	Global	1	Male	34	2-4 years	651	Digestive congenital anomalies	1	Number	2000	771.4294499733678	1760.545888167095	294.0846133281519
1	Deaths	1	Global	2	Female	34	2-4 years	651	Digestive congenital anomalies	1	Number	2000	1719.0779361468658	3828.3088145403676	311.95594720225307
1	Deaths	1	Global	3	Both	34	2-4 years	651	Digestive congenital anomalies	1	Number	2000	2490.507386120233	5318.9445105909	672.3592987370498
1	Deaths	1	Global	1	Male	34	2-4 years	651	Digestive congenital anomalies	3	Rate	2000	0.41286903206436826	0.9422441375261805	0.15739408140823477
1	Deaths	1	Global	2	Female	34	2-4 years	651	Digestive congenital anomalies	3	Rate	2000	0.9857993244437602	2.195330510491509	0.17889006399412113
1	Deaths	1	Global	3	Both	34	2-4 years	651	Digestive congenital anomalies	3	Rate	2000	0.6894515792723663	1.4724528476913101	0.18613041781613113
1	Deaths	1	Global	1	Male	284	20-54 years	651	Digestive congenital anomalies	1	Number	2000	304.02194038943867	429.6228634010586	225.31810339608023
1	Deaths	1	Global	2	Female	284	20-54 years	651	Digestive congenital anomalies	1	Number	2000	215.7985051651028	283.19790535087145	142.80457792876214
1	Deaths	1	Global	3	Both	284	20-54 years	651	Digestive congenital anomalies	1	Number	2000	519.8204455545412	651.182075155165	400.1833878990347
1	Deaths	1	Global	1	Male	284	20-54 years	651	Digestive congenital anomalies	3	Rate	2000	0.020927448539208467	0.02957322867414142	0.01550984447942605
1	Deaths	1	Global	2	Female	284	20-54 years	651	Digestive congenital anomalies	3	Rate	2000	0.015107644267201422	0.01982614850823081	0.009997477792651848
1	Deaths	1	Global	3	Both	284	20-54 years	651	Digestive congenital anomalies	3	Rate	2000	0.01804212573187012	0.022601475133891904	0.013889717232221807
1	Deaths	1	Global	1	Male	8	15-19 years	651	Digestive congenital anomalies	1	Number	2003	81.94922032434786	121.56400630153114	54.330171060377786
1	Deaths	1	Global	2	Female	8	15-19 years	651	Digestive congenital anomalies	1	Number	2003	66.81946687115376	95.23380212161648	41.818796884763294
1	Deaths	1	Global	3	Both	8	15-19 years	651	Digestive congenital anomalies	1	Number	2003	148.76868719550177	206.78191735133512	104.4990452318024
1	Deaths	1	Global	1	Male	8	15-19 years	651	Digestive congenital anomalies	3	Rate	2003	0.02643651266096756	0.03921609478392489	0.017526710436358766
1	Deaths	1	Global	2	Female	8	15-19 years	651	Digestive congenital anomalies	3	Rate	2003	0.022521075056364744	0.0320979454927351	0.014094758720908122
1	Deaths	1	Global	3	Both	8	15-19 years	651	Digestive congenital anomalies	3	Rate	2003	0.024521671577711634	0.03408404255685513	0.01722466814532845
1	Deaths	1	Global	1	Male	23	5-14 years	651	Digestive congenital anomalies	1	Number	2003	331.3335761637596	520.2682597310929	223.42191115947907
1	Deaths	1	Global	2	Female	23	5-14 years	651	Digestive congenital anomalies	1	Number	2003	289.3998300716607	410.62393862150543	177.24917048363923
1	Deaths	1	Global	3	Both	23	5-14 years	651	Digestive congenital anomalies	1	Number	2003	620.73340623542	828.4527837131589	449.3165742205094
1	Deaths	1	Global	1	Male	23	5-14 years	651	Digestive congenital anomalies	3	Rate	2003	0.05265786853454178	0.08268470084080563	0.03550778572394724
1	Deaths	1	Global	2	Female	23	5-14 years	651	Digestive congenital anomalies	3	Rate	2003	0.049341609181054145	0.07000987490155239	0.030220333216865243
1	Deaths	1	Global	3	Both	23	5-14 years	651	Digestive congenital anomalies	3	Rate	2003	0.051057972017275646	0.06814377738261782	0.03695820595927166
1	Deaths	1	Global	1	Male	28	<1 year	651	Digestive congenital anomalies	1	Number	2003	29811.859151730427	46334.90863178893	19520.105421578635
1	Deaths	1	Global	2	Female	28	<1 year	651	Digestive congenital anomalies	1	Number	2003	25400.974112666743	38968.872771488204	15541.4508429829
1	Deaths	1	Global	3	Both	28	<1 year	651	Digestive congenital anomalies	1	Number	2003	55212.833264397224	77364.25364296715	39073.50679978144
1	Deaths	1	Global	1	Male	28	<1 year	651	Digestive congenital anomalies	3	Rate	2003	45.2941276405766	70.39813434986267	29.657531320758757
1	Deaths	1	Global	2	Female	28	<1 year	651	Digestive congenital anomalies	3	Rate	2003	41.4033325202553	63.518870974828964	25.332408680277506
1	Deaths	1	Global	3	Both	28	<1 year	651	Digestive congenital anomalies	3	Rate	2003	43.417085308878335	60.836044841052164	30.725787425530868
1	Deaths	1	Global	1	Male	34	2-4 years	651	Digestive congenital anomalies	1	Number	2003	744.8149575851527	1640.7302043513787	294.02958114520743
1	Deaths	1	Global	2	Female	34	2-4 years	651	Digestive congenital anomalies	1	Number	2003	1650.8924502889736	3648.7028697319192	319.53031449613786
1	Deaths	1	Global	3	Both	34	2-4 years	651	Digestive congenital anomalies	1	Number	2003	2395.7074078741266	5070.528417964745	687.316108478974
1	Deaths	1	Global	1	Male	34	2-4 years	651	Digestive congenital anomalies	3	Rate	2003	0.3967402325561012	0.8739669849631941	0.15662059846399623
1	Deaths	1	Global	2	Female	34	2-4 years	651	Digestive congenital anomalies	3	Rate	2003	0.9423430617319315	2.082709768895854	0.18239054568682003
1	Deaths	1	Global	3	Both	34	2-4 years	651	Digestive congenital anomalies	3	Rate	2003	0.660113000498744	1.3971329374762784	0.189383017795892
1	Deaths	1	Global	1	Male	284	20-54 years	651	Digestive congenital anomalies	1	Number	2003	323.3351136815486	453.2228106974223	238.08849901795998
1	Deaths	1	Global	2	Female	284	20-54 years	651	Digestive congenital anomalies	1	Number	2003	226.28377707567256	307.59061055629127	149.73215014229297
1	Deaths	1	Global	3	Both	284	20-54 years	651	Digestive congenital anomalies	1	Number	2003	549.6188907572206	692.2625668912216	417.3321792312667
1	Deaths	1	Global	1	Male	284	20-54 years	651	Digestive congenital anomalies	3	Rate	2003	0.021219601704741773	0.029743777027492396	0.015625098870692876
1	Deaths	1	Global	2	Female	284	20-54 years	651	Digestive congenital anomalies	3	Rate	2003	0.015059059714345078	0.020469984334714572	0.009964591449240444
1	Deaths	1	Global	3	Both	284	20-54 years	651	Digestive congenital anomalies	3	Rate	2003	0.018160821177349906	0.022874134962435407	0.013789728129851783
1	Deaths	1	Global	1	Male	8	15-19 years	651	Digestive congenital anomalies	1	Number	1999	77.48577317688562	113.79479324941092	50.53980052591726
1	Deaths	1	Global	2	Female	8	15-19 years	651	Digestive congenital anomalies	1	Number	1999	62.403831089362214	92.02494687292003	38.35339671745975
1	Deaths	1	Global	3	Both	8	15-19 years	651	Digestive congenital anomalies	1	Number	1999	139.88960426624774	196.11413371399075	100.03898338099613
1	Deaths	1	Global	1	Male	8	15-19 years	651	Digestive congenital anomalies	3	Rate	1999	0.027285392008452907	0.04007104033463065	0.017796793047811104
1	Deaths	1	Global	2	Female	8	15-19 years	651	Digestive congenital anomalies	3	Rate	1999	0.0228468052744818	0.03369145779831045	0.014041647301492776
1	Deaths	1	Global	3	Both	8	15-19 years	651	Digestive congenital anomalies	3	Rate	1999	0.02510928896478691	0.03520123228121519	0.017956357476543502
1	Deaths	1	Global	1	Male	23	5-14 years	651	Digestive congenital anomalies	1	Number	1999	344.9156799368729	532.3850940897062	230.39618363528785
1	Deaths	1	Global	2	Female	23	5-14 years	651	Digestive congenital anomalies	1	Number	1999	307.3761196600174	445.7530831080459	181.25269665386202
1	Deaths	1	Global	3	Both	23	5-14 years	651	Digestive congenital anomalies	1	Number	1999	652.2917995968902	894.4255385307041	453.6206676566595
1	Deaths	1	Global	1	Male	23	5-14 years	651	Digestive congenital anomalies	3	Rate	1999	0.0544724678939946	0.0840794769038929	0.03638642557006708
1	Deaths	1	Global	2	Female	23	5-14 years	651	Digestive congenital anomalies	3	Rate	1999	0.05193895674283668	0.07532123877138788	0.030627219776995535
1	Deaths	1	Global	3	Both	23	5-14 years	651	Digestive congenital anomalies	3	Rate	1999	0.053248513346510935	0.07301460827093845	0.037030399877625554
1	Deaths	1	Global	1	Male	28	<1 year	651	Digestive congenital anomalies	1	Number	1999	30836.718288524546	49518.237480907854	19220.333412865966
1	Deaths	1	Global	2	Female	28	<1 year	651	Digestive congenital anomalies	1	Number	1999	26446.275323993108	42081.987948685455	15414.491705645125
1	Deaths	1	Global	3	Both	28	<1 year	651	Digestive congenital anomalies	1	Number	1999	57282.99361251768	82268.08250031895	38677.73733397453
1	Deaths	1	Global	1	Male	28	<1 year	651	Digestive congenital anomalies	3	Rate	1999	47.67268488939168	76.55377947866371	29.714085970088075
1	Deaths	1	Global	2	Female	28	<1 year	651	Digestive congenital anomalies	3	Rate	1999	43.86427868597912	69.79795923724967	25.566759465961734
1	Deaths	1	Global	3	Both	28	<1 year	651	Digestive congenital anomalies	3	Rate	1999	45.83541788426731	65.82742454848746	30.948282233860912
1	Deaths	1	Global	1	Male	34	2-4 years	651	Digestive congenital anomalies	1	Number	1999	781.5413498491297	1792.4647052717742	287.95240518517903
1	Deaths	1	Global	2	Female	34	2-4 years	651	Digestive congenital anomalies	1	Number	1999	1753.5215876427978	3999.0034265456866	313.4965749412941
1	Deaths	1	Global	3	Both	34	2-4 years	651	Digestive congenital anomalies	1	Number	1999	2535.062937491929	5447.964968259494	671.3131677846492
1	Deaths	1	Global	1	Male	34	2-4 years	651	Digestive congenital anomalies	3	Rate	1999	0.4179286274700108	0.9585191035730609	0.1539823241584867
1	Deaths	1	Global	2	Female	34	2-4 years	651	Digestive congenital anomalies	3	Rate	1999	1.0047388437469873	2.2913627680677497	0.17962834814516151
1	Deaths	1	Global	3	Both	34	2-4 years	651	Digestive congenital anomalies	3	Rate	1999	0.7012066374739675	1.5069247946359414	0.1856874013313408
1	Deaths	1	Global	1	Male	284	20-54 years	651	Digestive congenital anomalies	1	Number	1999	296.59279065789644	423.2908316723143	220.56095053093924
1	Deaths	1	Global	2	Female	284	20-54 years	651	Digestive congenital anomalies	1	Number	1999	211.52249018040206	276.3936414179773	139.6942389745618
1	Deaths	1	Global	3	Both	284	20-54 years	651	Digestive congenital anomalies	1	Number	1999	508.1152808382984	636.5540337795098	388.2737563897361
1	Deaths	1	Global	1	Male	284	20-54 years	651	Digestive congenital anomalies	3	Rate	1999	0.020762106303991824	0.02963123016305086	0.015439720875463964
1	Deaths	1	Global	2	Female	284	20-54 years	651	Digestive congenital anomalies	3	Rate	1999	0.015080512258161129	0.019705505991002105	0.009959511546283578
1	Deaths	1	Global	3	Both	284	20-54 years	651	Digestive congenital anomalies	3	Rate	1999	0.017947305558089145	0.022483932641480103	0.013714343986303541
1	Deaths	1	Global	1	Male	8	15-19 years	651	Digestive congenital anomalies	1	Number	2001	79.14683431190188	118.24208014274659	52.967532381070825
1	Deaths	1	Global	2	Female	8	15-19 years	651	Digestive congenital anomalies	1	Number	2001	63.51242800857289	91.7202735406387	39.968437976743175
1	Deaths	1	Global	3	Both	8	15-19 years	651	Digestive congenital anomalies	1	Number	2001	142.65926232047462	202.65229492538793	101.94728462211688
1	Deaths	1	Global	1	Male	8	15-19 years	651	Digestive congenital anomalies	3	Rate	2001	0.026642703247220755	0.039803091051786546	0.017830128763017566
1	Deaths	1	Global	2	Female	8	15-19 years	651	Digestive congenital anomalies	3	Rate	2001	0.022302430322468973	0.03220763359136229	0.014034942939890733
1	Deaths	1	Global	3	Both	8	15-19 years	651	Digestive congenital anomalies	3	Rate	2001	0.024518403587220964	0.0348292194564648	0.01752136263940013
1	Deaths	1	Global	1	Male	23	5-14 years	651	Digestive congenital anomalies	1	Number	2001	338.6036341923705	535.6279732635381	227.54510241707243
1	Deaths	1	Global	2	Female	23	5-14 years	651	Digestive congenital anomalies	1	Number	2001	298.9650687433695	431.26685949970783	179.69197571781012
1	Deaths	1	Global	3	Both	23	5-14 years	651	Digestive congenital anomalies	1	Number	2001	637.5687029357401	863.7078181853454	448.18719814871463
1	Deaths	1	Global	1	Male	23	5-14 years	651	Digestive congenital anomalies	3	Rate	2001	0.053502678286342836	0.08463444641708634	0.03595434656007557
1	Deaths	1	Global	2	Female	23	5-14 years	651	Digestive congenital anomalies	3	Rate	2001	0.050638250022159215	0.07304732673088232	0.0304359543796236
1	Deaths	1	Global	3	Both	23	5-14 years	651	Digestive congenital anomalies	3	Rate	2001	0.05212019852946266	0.07060670128252264	0.03663857030358186
1	Deaths	1	Global	1	Male	28	<1 year	651	Digestive congenital anomalies	1	Number	2001	30184.782677527353	47916.383782371995	19413.248202541887
1	Deaths	1	Global	2	Female	28	<1 year	651	Digestive congenital anomalies	1	Number	2001	25750.57674781794	40240.492596740776	15472.416555185797
1	Deaths	1	Global	3	Both	28	<1 year	651	Digestive congenital anomalies	1	Number	2001	55935.359425345254	79931.12678663796	38837.375576921404
1	Deaths	1	Global	1	Male	28	<1 year	651	Digestive congenital anomalies	3	Rate	2001	46.37504401219111	73.61737305025945	29.825963944499023
1	Deaths	1	Global	2	Female	28	<1 year	651	Digestive congenital anomalies	3	Rate	2001	42.45906036619385	66.35088297489011	25.51182736453465
1	Deaths	1	Global	3	Both	28	<1 year	651	Digestive congenital anomalies	3	Rate	2001	44.48619902228294	63.57037928846308	30.88792558353014
1	Deaths	1	Global	1	Male	34	2-4 years	651	Digestive congenital anomalies	1	Number	2001	757.5054554160097	1708.829507864311	297.43333389055937
1	Deaths	1	Global	2	Female	34	2-4 years	651	Digestive congenital anomalies	1	Number	2001	1678.1197891725094	3777.622813945178	309.9512621463701
1	Deaths	1	Global	3	Both	34	2-4 years	651	Digestive congenital anomalies	1	Number	2001	2435.625244588521	5190.510993902161	670.2906418727666
1	Deaths	1	Global	1	Male	34	2-4 years	651	Digestive congenital anomalies	3	Rate	2001	0.40552706189268384	0.9148140183613102	0.1592295674429737
1	Deaths	1	Global	2	Female	34	2-4 years	651	Digestive congenital anomalies	3	Rate	2001	0.962529987533651	2.166755474474478	0.17778074391036006
1	Deaths	1	Global	3	Both	34	2-4 years	651	Digestive congenital anomalies	3	Rate	2001	0.6744269442126933	1.4372574254998856	0.18560411554979891
1	Deaths	1	Global	1	Male	284	20-54 years	651	Digestive congenital anomalies	1	Number	2001	309.0346506763158	437.30764919836895	228.0460854656218
1	Deaths	1	Global	2	Female	284	20-54 years	651	Digestive congenital anomalies	1	Number	2001	218.83233566754487	291.80705814101105	146.60389372233206
1	Deaths	1	Global	3	Both	284	20-54 years	651	Digestive congenital anomalies	1	Number	2001	527.8669863438602	663.7523501734142	404.4863465959866
1	Deaths	1	Global	1	Male	284	20-54 years	651	Digestive congenital anomalies	3	Rate	2001	0.020925382387647243	0.029611015335958522	0.01544147729042975
1	Deaths	1	Global	2	Female	284	20-54 years	651	Digestive congenital anomalies	3	Rate	2001	0.015052902487800723	0.02007264227221837	0.010084497383818131
1	Deaths	1	Global	3	Both	284	20-54 years	651	Digestive congenital anomalies	3	Rate	2001	0.018012272925271775	0.022649055151037604	0.01380218626646025
1	Deaths	1	Global	1	Male	8	15-19 years	651	Digestive congenital anomalies	1	Number	2008	81.77503977746088	122.22305418529217	52.940413670840044
1	Deaths	1	Global	2	Female	8	15-19 years	651	Digestive congenital anomalies	1	Number	2008	65.64784684676238	92.81946807412871	40.29616995328624
1	Deaths	1	Global	3	Both	8	15-19 years	651	Digestive congenital anomalies	1	Number	2008	147.42288662422325	198.6455626805185	103.25815841334116
1	Deaths	1	Global	1	Male	8	15-19 years	651	Digestive congenital anomalies	3	Rate	2008	0.025800484632372108	0.03856206049927683	0.016702998042715748
1	Deaths	1	Global	2	Female	8	15-19 years	651	Digestive congenital anomalies	3	Rate	2008	0.02173236017009104	0.03072737656867598	0.013339826376090935
1	Deaths	1	Global	3	Both	8	15-19 years	651	Digestive congenital anomalies	3	Rate	2008	0.02381530816302578	0.03209003295745313	0.01668075370975805
1	Deaths	1	Global	1	Male	23	5-14 years	651	Digestive congenital anomalies	1	Number	2008	329.47305723182666	493.388480294485	219.1436006099172
1	Deaths	1	Global	2	Female	23	5-14 years	651	Digestive congenital anomalies	1	Number	2008	298.76926829389083	413.03852183499106	182.2209812339525
1	Deaths	1	Global	3	Both	23	5-14 years	651	Digestive congenital anomalies	1	Number	2008	628.2423255257182	842.6273620385424	456.5378660327194
1	Deaths	1	Global	1	Male	23	5-14 years	651	Digestive congenital anomalies	3	Rate	2008	0.05269315432176604	0.07890841075495245	0.035047987421444236
1	Deaths	1	Global	2	Female	23	5-14 years	651	Digestive congenital anomalies	3	Rate	2008	0.05123378252584316	0.07082899095791091	0.031247759106879224
1	Deaths	1	Global	3	Both	23	5-14 years	651	Digestive congenital anomalies	3	Rate	2008	0.0519889010119793	0.06972989360172253	0.03777985175630085
1	Deaths	1	Global	1	Male	28	<1 year	651	Digestive congenital anomalies	1	Number	2008	29319.081868016707	43978.68700334105	20001.261504331735
1	Deaths	1	Global	2	Female	28	<1 year	651	Digestive congenital anomalies	1	Number	2008	25188.4442935426	37095.42929321386	16405.15082526988
1	Deaths	1	Global	3	Both	28	<1 year	651	Digestive congenital anomalies	1	Number	2008	54507.526161559304	72350.03031149872	40799.35318708078
1	Deaths	1	Global	1	Male	28	<1 year	651	Digestive congenital anomalies	3	Rate	2008	42.4347003855879	63.652143499559315	28.948639766103447
1	Deaths	1	Global	2	Female	28	<1 year	651	Digestive congenital anomalies	3	Rate	2008	39.07157768872906	57.541344381404635	25.447189889737356
1	Deaths	1	Global	3	Both	28	<1 year	651	Digestive congenital anomalies	3	Rate	2008	40.81136678959832	54.17056748327513	30.54765983620433
1	Deaths	1	Global	1	Male	34	2-4 years	651	Digestive congenital anomalies	1	Number	2008	738.4717059546236	1567.0325592719532	310.88907325654617
1	Deaths	1	Global	2	Female	34	2-4 years	651	Digestive congenital anomalies	1	Number	2008	1626.0755000864835	3397.7942829529243	348.28806507165706
1	Deaths	1	Global	3	Both	34	2-4 years	651	Digestive congenital anomalies	1	Number	2008	2364.5472060411093	4740.777011898849	729.7403542387242
1	Deaths	1	Global	1	Male	34	2-4 years	651	Digestive congenital anomalies	3	Rate	2008	0.37817848285348415	0.8024924869415302	0.15920929280276414
1	Deaths	1	Global	2	Female	34	2-4 years	651	Digestive congenital anomalies	3	Rate	2008	0.8910531577688177	1.8619155907047444	0.19085410251786317
1	Deaths	1	Global	3	Both	34	2-4 years	651	Digestive congenital anomalies	3	Rate	2008	0.6259392564676209	1.2549711125772152	0.19317573088818438
1	Deaths	1	Global	1	Male	284	20-54 years	651	Digestive congenital anomalies	1	Number	2008	352.3023617726822	489.550907750759	250.97492853601864
1	Deaths	1	Global	2	Female	284	20-54 years	651	Digestive congenital anomalies	1	Number	2008	242.24457719434218	335.4429943647926	164.24328640865124
1	Deaths	1	Global	3	Both	284	20-54 years	651	Digestive congenital anomalies	1	Number	2008	594.5469389670245	758.9467839212793	447.1719909148816
1	Deaths	1	Global	1	Male	284	20-54 years	651	Digestive congenital anomalies	3	Rate	2008	0.021300367824061174	0.029598479985275955	0.015174063169874482
1	Deaths	1	Global	2	Female	284	20-54 years	651	Digestive congenital anomalies	3	Rate	2008	0.014819191427394431	0.020520558206272	0.01004750129040667
1	Deaths	1	Global	3	Both	284	20-54 years	651	Digestive congenital anomalies	3	Rate	2008	0.018078802699125138	0.023077823240478162	0.013597470050675839
1	Deaths	1	Global	1	Male	8	15-19 years	651	Digestive congenital anomalies	1	Number	2004	83.31282777569906	122.42707383186801	55.19235673076289
1	Deaths	1	Global	2	Female	8	15-19 years	651	Digestive congenital anomalies	1	Number	2004	67.05190749450249	95.94928720537735	41.669820663461195
1	Deaths	1	Global	3	Both	8	15-19 years	651	Digestive congenital anomalies	1	Number	2004	150.3647352702017	208.62782385504215	105.76801145692757
1	Deaths	1	Global	1	Male	8	15-19 years	651	Digestive congenital anomalies	3	Rate	2004	0.026464846793603707	0.0388897344965003	0.017532201271454252
1	Deaths	1	Global	2	Female	8	15-19 years	651	Digestive congenital anomalies	3	Rate	2004	0.022270627065832816	0.031868605568881686	0.013840218281219884
1	Deaths	1	Global	3	Both	8	15-19 years	651	Digestive congenital anomalies	3	Rate	2004	0.024414480891063104	0.03387456513457121	0.017173382375599063
1	Deaths	1	Global	1	Male	23	5-14 years	651	Digestive congenital anomalies	1	Number	2004	330.38895897587116	519.1122964682307	221.71184130362732
1	Deaths	1	Global	2	Female	23	5-14 years	651	Digestive congenital anomalies	1	Number	2004	290.9600484666244	407.16073060382286	179.27561641691736
1	Deaths	1	Global	3	Both	23	5-14 years	651	Digestive congenital anomalies	1	Number	2004	621.3490074424958	833.3762848791059	448.91161693289035
1	Deaths	1	Global	1	Male	23	5-14 years	651	Digestive congenital anomalies	3	Rate	2004	0.05269824849901775	0.08280031173855443	0.03536385036718685
1	Deaths	1	Global	2	Female	23	5-14 years	651	Digestive congenital anomalies	3	Rate	2004	0.0497919499379843	0.06967735543687263	0.030679409646704042
1	Deaths	1	Global	3	Both	23	5-14 years	651	Digestive congenital anomalies	3	Rate	2004	0.05129619685386564	0.06880035769021196	0.03706042561644847
1	Deaths	1	Global	1	Male	28	<1 year	651	Digestive congenital anomalies	1	Number	2004	29666.598669573188	45707.32067471498	19445.456344679005
1	Deaths	1	Global	2	Female	28	<1 year	651	Digestive congenital anomalies	1	Number	2004	25309.985435086808	38851.44941821973	15699.658240982055
1	Deaths	1	Global	3	Both	28	<1 year	651	Digestive congenital anomalies	1	Number	2004	54976.58410465997	76335.82028733098	39281.47640950826
1	Deaths	1	Global	1	Male	28	<1 year	651	Digestive congenital anomalies	3	Rate	2004	44.76040004404493	68.96233643528524	29.33893483109459
1	Deaths	1	Global	2	Female	28	<1 year	651	Digestive congenital anomalies	3	Rate	2004	40.96101869036174	62.87616995469383	25.407916424545842
1	Deaths	1	Global	3	Both	28	<1 year	651	Digestive congenital anomalies	3	Rate	2004	42.927285075163255	59.605185958487475	30.672097284074958
1	Deaths	1	Global	1	Male	34	2-4 years	651	Digestive congenital anomalies	1	Number	2004	738.964046485398	1630.885290509868	297.31936767364994
1	Deaths	1	Global	2	Female	34	2-4 years	651	Digestive congenital anomalies	1	Number	2004	1641.1319671352617	3596.7971835387966	322.2243224626039
1	Deaths	1	Global	3	Both	34	2-4 years	651	Digestive congenital anomalies	1	Number	2004	2380.0960136206595	5009.804755262538	687.8132901956111
1	Deaths	1	Global	1	Male	34	2-4 years	651	Digestive congenital anomalies	3	Rate	2004	0.3915604784311718	0.864169546076859	0.15754286613381052
1	Deaths	1	Global	2	Female	34	2-4 years	651	Digestive congenital anomalies	3	Rate	2004	0.9318214473117581	2.0422323276673713	0.1829563621506175
1	Deaths	1	Global	3	Both	34	2-4 years	651	Digestive congenital anomalies	3	Rate	2004	0.6523604529373843	1.373137251845261	0.18852272637765782
1	Deaths	1	Global	1	Male	284	20-54 years	651	Digestive congenital anomalies	1	Number	2004	329.1667048980794	461.3178330213655	240.33148342358984
1	Deaths	1	Global	2	Female	284	20-54 years	651	Digestive congenital anomalies	1	Number	2004	229.4144422157382	317.13663254711105	152.72283386095563
1	Deaths	1	Global	3	Both	284	20-54 years	651	Digestive congenital anomalies	1	Number	2004	558.5811471138175	708.9210746969284	425.75777140870287
1	Deaths	1	Global	1	Male	284	20-54 years	651	Digestive congenital anomalies	3	Rate	2004	0.02126995734486108	0.029809244023712485	0.015529639920993045
1	Deaths	1	Global	2	Female	284	20-54 years	651	Digestive congenital anomalies	3	Rate	2004	0.015019675926023867	0.020762814228795532	0.009998705613042594
1	Deaths	1	Global	3	Both	284	20-54 years	651	Digestive congenital anomalies	3	Rate	2004	0.018165285406868556	0.023054400814193066	0.013845815369517823
1	Deaths	1	Global	1	Male	8	15-19 years	651	Digestive congenital anomalies	1	Number	2006	83.50881198341459	123.09220989741	54.869063615753745
1	Deaths	1	Global	2	Female	8	15-19 years	651	Digestive congenital anomalies	1	Number	2006	66.15856297346085	93.07877969768509	40.97791524997107
1	Deaths	1	Global	3	Both	8	15-19 years	651	Digestive congenital anomalies	1	Number	2006	149.6673749568754	204.25202903915888	105.36315037913943
1	Deaths	1	Global	1	Male	8	15-19 years	651	Digestive congenital anomalies	3	Rate	2006	0.02617753112312892	0.038585750163038224	0.017199821029469323
1	Deaths	1	Global	2	Female	8	15-19 years	651	Digestive congenital anomalies	3	Rate	2006	0.021723085851914913	0.030562307152520625	0.013455049973874141
1	Deaths	1	Global	3	Both	8	15-19 years	651	Digestive congenital anomalies	3	Rate	2006	0.024001939548624486	0.0327556012463929	0.01689693539945768
1	Deaths	1	Global	1	Male	23	5-14 years	651	Digestive congenital anomalies	1	Number	2006	330.53508434121267	506.17803360665056	218.50017551661003
1	Deaths	1	Global	2	Female	23	5-14 years	651	Digestive congenital anomalies	1	Number	2006	298.69496486919655	411.14196685543186	181.7620903118752
1	Deaths	1	Global	3	Both	23	5-14 years	651	Digestive congenital anomalies	1	Number	2006	629.2300492104096	845.4421006241885	457.4900577576465
1	Deaths	1	Global	1	Male	23	5-14 years	651	Digestive congenital anomalies	3	Rate	2006	0.052964044860957814	0.0811085943660334	0.03501187512742943
1	Deaths	1	Global	2	Female	23	5-14 years	651	Digestive congenital anomalies	3	Rate	2006	0.05134423554017589	0.070673337248657	0.031244033796600717
1	Deaths	1	Global	3	Both	23	5-14 years	651	Digestive congenital anomalies	3	Rate	2006	0.05218256804736891	0.07011321217302478	0.037940028610982945
1	Deaths	1	Global	1	Male	28	<1 year	651	Digestive congenital anomalies	1	Number	2006	29495.71204931706	44516.71222172836	19831.65156859399
1	Deaths	1	Global	2	Female	28	<1 year	651	Digestive congenital anomalies	1	Number	2006	25223.73570483399	37695.81321956399	16103.909332914101
1	Deaths	1	Global	3	Both	28	<1 year	651	Digestive congenital anomalies	1	Number	2006	54719.44775415103	74481.19461915639	39928.11569262018
1	Deaths	1	Global	1	Male	28	<1 year	651	Digestive congenital anomalies	3	Rate	2006	43.625393363139345	65.84208167815837	29.331843193819918
1	Deaths	1	Global	2	Female	28	<1 year	651	Digestive congenital anomalies	3	Rate	2006	40.00708954006902	59.788914394301855	25.542233322068025
1	Deaths	1	Global	3	Both	28	<1 year	651	Digestive congenital anomalies	3	Rate	2006	41.879424557943686	57.0040396798752	30.558906888147174
1	Deaths	1	Global	1	Male	34	2-4 years	651	Digestive congenital anomalies	1	Number	2006	739.3367798574035	1601.3986530986376	301.5426204981725
1	Deaths	1	Global	2	Female	34	2-4 years	651	Digestive congenital anomalies	1	Number	2006	1640.4418894281903	3495.0750751213823	336.42580852176326
1	Deaths	1	Global	3	Both	34	2-4 years	651	Digestive congenital anomalies	1	Number	2006	2379.778669285594	4892.441954146232	701.3945910476775
1	Deaths	1	Global	1	Male	34	2-4 years	651	Digestive congenital anomalies	3	Rate	2006	0.38640003107753884	0.8369399523775716	0.1575954032128212
1	Deaths	1	Global	2	Female	34	2-4 years	651	Digestive congenital anomalies	3	Rate	2006	0.9180744006615679	1.9560211035440702	0.18828092876448196
1	Deaths	1	Global	3	Both	34	2-4 years	651	Digestive congenital anomalies	3	Rate	2006	0.6431441003736682	1.322200765911714	0.18955451575744006
1	Deaths	1	Global	1	Male	284	20-54 years	651	Digestive congenital anomalies	1	Number	2006	343.3988182301172	475.31390635804826	247.12607106080128
1	Deaths	1	Global	2	Female	284	20-54 years	651	Digestive congenital anomalies	1	Number	2006	233.75336927562313	323.0273563359942	156.52094386027056
1	Deaths	1	Global	3	Both	284	20-54 years	651	Digestive congenital anomalies	1	Number	2006	577.1521875057402	735.7899542381687	439.0932843233138
1	Deaths	1	Global	1	Male	284	20-54 years	651	Digestive congenital anomalies	3	Rate	2006	0.02145905122205531	0.029702447770969125	0.01544295069077767
1	Deaths	1	Global	2	Female	284	20-54 years	651	Digestive congenital anomalies	3	Rate	2006	0.014783427933564727	0.020429445178744246	0.009898963599208947
1	Deaths	1	Global	3	Both	284	20-54 years	651	Digestive congenital anomalies	3	Rate	2006	0.018141243209685538	0.023127599271111254	0.013801728963506043
1	Deaths	1	Global	1	Male	8	15-19 years	651	Digestive congenital anomalies	1	Number	2005	84.77807574041681	123.34026354138271	55.41041945072649
1	Deaths	1	Global	2	Female	8	15-19 years	651	Digestive congenital anomalies	1	Number	2005	67.7275885266949	97.43169657394516	42.00706044132013
1	Deaths	1	Global	3	Both	8	15-19 years	651	Digestive congenital anomalies	1	Number	2005	152.50566426711163	209.7688745005867	107.8090609294327
1	Deaths	1	Global	1	Male	8	15-19 years	651	Digestive congenital anomalies	3	Rate	2005	0.026663244067257216	0.038791297412709404	0.01742692936564819
1	Deaths	1	Global	2	Female	8	15-19 years	651	Digestive congenital anomalies	3	Rate	2005	0.022292509090719784	0.03206960455624121	0.01382660740081488
1	Deaths	1	Global	3	Both	8	15-19 years	651	Digestive congenital anomalies	3	Rate	2005	0.024527593934620336	0.033737276570010535	0.01733900758150474
1	Deaths	1	Global	1	Male	23	5-14 years	651	Digestive congenital anomalies	1	Number	2005	332.1032337859698	516.0477973356375	221.08486430024192
1	Deaths	1	Global	2	Female	23	5-14 years	651	Digestive congenital anomalies	1	Number	2005	297.6153361121144	413.8500029163918	181.07649079460532
1	Deaths	1	Global	3	Both	23	5-14 years	651	Digestive congenital anomalies	1	Number	2005	629.7185698980848	836.1469424698239	453.94988601263765
1	Deaths	1	Global	1	Male	23	5-14 years	651	Digestive congenital anomalies	3	Rate	2005	0.05313875019802998	0.08257111705974757	0.0353750646830113
1	Deaths	1	Global	2	Female	23	5-14 years	651	Digestive congenital anomalies	3	Rate	2005	0.05108896097651459	0.07104192588100086	0.031083780469178698
1	Deaths	1	Global	3	Both	23	5-14 years	651	Digestive congenital anomalies	3	Rate	2005	0.05214986890336883	0.0692451446061233	0.03759366195614919
1	Deaths	1	Global	1	Male	28	<1 year	651	Digestive congenital anomalies	1	Number	2005	29518.296918683725	44725.01188635396	19546.18759857248
1	Deaths	1	Global	2	Female	28	<1 year	651	Digestive congenital anomalies	1	Number	2005	25231.527236730177	38349.24928485336	15925.714648090288
1	Deaths	1	Global	3	Both	28	<1 year	651	Digestive congenital anomalies	1	Number	2005	54749.82415541398	75291.74353367832	39692.7069673372
1	Deaths	1	Global	1	Male	28	<1 year	651	Digestive congenital anomalies	3	Rate	2005	44.14773253081316	66.89098180818209	29.233389191660475
1	Deaths	1	Global	2	Female	28	<1 year	651	Digestive congenital anomalies	3	Rate	2005	40.47305369557819	61.51475536651363	25.545909212911546
1	Deaths	1	Global	3	Both	28	<1 year	651	Digestive congenital anomalies	3	Rate	2005	42.374683708468865	58.27349890736197	30.72093708464506
1	Deaths	1	Global	1	Male	34	2-4 years	651	Digestive congenital anomalies	1	Number	2005	739.7651783000381	1616.0074874789657	299.18104814193987
1	Deaths	1	Global	2	Female	34	2-4 years	651	Digestive congenital anomalies	1	Number	2005	1636.0421731754757	3528.7772598084603	331.2896342846697
1	Deaths	1	Global	3	Both	34	2-4 years	651	Digestive congenital anomalies	1	Number	2005	2375.807351475513	4937.478704705782	692.7447726008917
1	Deaths	1	Global	1	Male	34	2-4 years	651	Digestive congenital anomalies	3	Rate	2005	0.38953431678844685	0.8509326892172537	0.15753821429096024
1	Deaths	1	Global	2	Female	34	2-4 years	651	Digestive congenital anomalies	3	Rate	2005	0.922894531357213	1.9905900280882423	0.18688111883033937
1	Deaths	1	Global	3	Both	34	2-4 years	651	Digestive congenital anomalies	3	Rate	2005	0.6470361866105879	1.344691264878738	0.18866468094718297
1	Deaths	1	Global	1	Male	284	20-54 years	651	Digestive congenital anomalies	1	Number	2005	339.04415153433087	473.5974511517451	243.9267235758568
1	Deaths	1	Global	2	Female	284	20-54 years	651	Digestive congenital anomalies	1	Number	2005	232.03706746322482	321.9545135880506	155.36356080681577
1	Deaths	1	Global	3	Both	284	20-54 years	651	Digestive congenital anomalies	1	Number	2005	571.0812189975555	727.8805601294754	434.438980715293
1	Deaths	1	Global	1	Male	284	20-54 years	651	Digestive congenital anomalies	3	Rate	2005	0.02153737897654341	0.030084718292942753	0.015495156794137509
1	Deaths	1	Global	2	Female	284	20-54 years	651	Digestive congenital anomalies	3	Rate	2005	0.014924418387489232	0.02070782877520287	0.009992846440444405
1	Deaths	1	Global	3	Both	284	20-54 years	651	Digestive congenital anomalies	3	Rate	2005	0.01825146788812073	0.023262695791169602	0.01388445083133964
1	Deaths	1	Global	1	Male	8	15-19 years	651	Digestive congenital anomalies	1	Number	2007	82.80361634740207	122.69422215592748	53.230099139584304
1	Deaths	1	Global	2	Female	8	15-19 years	651	Digestive congenital anomalies	1	Number	2007	65.15739440250111	91.97869031536122	40.20740812339043
1	Deaths	1	Global	3	Both	8	15-19 years	651	Digestive congenital anomalies	1	Number	2007	147.9610107499031	198.80358020650831	102.96962491372174
1	Deaths	1	Global	1	Male	8	15-19 years	651	Digestive congenital anomalies	3	Rate	2007	0.026000199264840228	0.038525783841550476	0.016714163530127193
1	Deaths	1	Global	2	Female	8	15-19 years	651	Digestive congenital anomalies	3	Rate	2007	0.021447723382699135	0.030276433320837196	0.01323498852699159
1	Deaths	1	Global	3	Both	8	15-19 years	651	Digestive congenital anomalies	3	Rate	2007	0.02377764809448283	0.031948156788843364	0.016547437012023578
1	Deaths	1	Global	1	Male	23	5-14 years	651	Digestive congenital anomalies	1	Number	2007	327.21271774056925	495.9129563650515	215.4944908672077
1	Deaths	1	Global	2	Female	23	5-14 years	651	Digestive congenital anomalies	1	Number	2007	296.32765856379535	410.51016368953225	180.83300645202888
1	Deaths	1	Global	3	Both	23	5-14 years	651	Digestive congenital anomalies	1	Number	2007	623.5403763043643	843.3966868131139	449.568224157489
1	Deaths	1	Global	1	Male	23	5-14 years	651	Digestive congenital anomalies	3	Rate	2007	0.05241945123239846	0.07944521597813597	0.03452220021539704
1	Deaths	1	Global	2	Female	23	5-14 years	651	Digestive congenital anomalies	3	Rate	2007	0.050916194365634854	0.07053548556617435	0.031071444862280383
1	Deaths	1	Global	3	Both	23	5-14 years	651	Digestive congenital anomalies	3	Rate	2007	0.051694137066855224	0.06992115600957836	0.03727110911123408
1	Deaths	1	Global	1	Male	28	<1 year	651	Digestive congenital anomalies	1	Number	2007	29420.436780638407	44228.72006413268	19848.327275294127
1	Deaths	1	Global	2	Female	28	<1 year	651	Digestive congenital anomalies	1	Number	2007	25172.327535504006	37463.79847072641	16121.22835843822
1	Deaths	1	Global	3	Both	28	<1 year	651	Digestive congenital anomalies	1	Number	2007	54592.76431614243	73522.26960056764	40369.570995156486
1	Deaths	1	Global	1	Male	28	<1 year	651	Digestive congenital anomalies	3	Rate	2007	43.00798989539279	64.65534008849943	29.0150912870905
1	Deaths	1	Global	2	Female	28	<1 year	651	Digestive congenital anomalies	3	Rate	2007	39.452158566573694	58.716370811900205	25.266525576071036
1	Deaths	1	Global	3	Both	28	<1 year	651	Digestive congenital anomalies	3	Rate	2007	41.29196258339342	55.60954539345665	30.53406135264618
1	Deaths	1	Global	1	Male	34	2-4 years	651	Digestive congenital anomalies	1	Number	2007	738.9849373730071	1573.1819045063198	304.9584855772243
1	Deaths	1	Global	2	Female	34	2-4 years	651	Digestive congenital anomalies	1	Number	2007	1636.3014530299881	3469.326939652613	340.99892934709266
1	Deaths	1	Global	3	Both	34	2-4 years	651	Digestive congenital anomalies	1	Number	2007	2375.2863904029964	4798.401942994257	710.5902194163651
1	Deaths	1	Global	1	Male	34	2-4 years	651	Digestive congenital anomalies	3	Rate	2007	0.3827295352528987	0.8147705707241752	0.15794181119754738
1	Deaths	1	Global	2	Female	34	2-4 years	651	Digestive congenital anomalies	3	Rate	2007	0.9071234140496527	1.9233055694746948	0.18904103055327545
1	Deaths	1	Global	3	Both	34	2-4 years	651	Digestive congenital anomalies	3	Rate	2007	0.6360107967630897	1.284828412811119	0.1902688675559595
1	Deaths	1	Global	1	Male	284	20-54 years	651	Digestive congenital anomalies	1	Number	2007	347.7256653877738	482.98074710142936	246.49537036067943
1	Deaths	1	Global	2	Female	284	20-54 years	651	Digestive congenital anomalies	1	Number	2007	236.63360356437175	328.59809755494587	158.7080615159324
1	Deaths	1	Global	3	Both	284	20-54 years	651	Digestive congenital anomalies	1	Number	2007	584.3592689521464	745.0072161797011	442.32602902056163
1	Deaths	1	Global	1	Male	284	20-54 years	651	Digestive congenital anomalies	3	Rate	2007	0.021373179915083047	0.0296867198220998	0.015150995233781977
1	Deaths	1	Global	2	Female	284	20-54 years	651	Digestive congenital anomalies	3	Rate	2007	0.014716339380776731	0.020435648406041732	0.009870118447054353
1	Deaths	1	Global	3	Both	284	20-54 years	651	Digestive congenital anomalies	3	Rate	2007	0.018064267995780273	0.023030369717575966	0.013673601762259452
1	Deaths	1	Global	1	Male	8	15-19 years	651	Digestive congenital anomalies	1	Number	2009	80.7310225663978	117.4211769220123	51.456314840145566
1	Deaths	1	Global	2	Female	8	15-19 years	651	Digestive congenital anomalies	1	Number	2009	66.49867411047032	92.92788377579811	41.15472365404789
1	Deaths	1	Global	3	Both	8	15-19 years	651	Digestive congenital anomalies	1	Number	2009	147.22969667686826	199.71196731731484	102.23768047310386
1	Deaths	1	Global	1	Male	8	15-19 years	651	Digestive congenital anomalies	3	Rate	2009	0.025639489775301685	0.03729197239660528	0.016342090268131285
1	Deaths	1	Global	2	Female	8	15-19 years	651	Digestive congenital anomalies	3	Rate	2009	0.022177864673021682	0.03099222741353033	0.01372544496659925
1	Deaths	1	Global	3	Both	8	15-19 years	651	Digestive congenital anomalies	3	Rate	2009	0.023950988788886813	0.03248868399641999	0.016631790963934155
1	Deaths	1	Global	1	Male	23	5-14 years	651	Digestive congenital anomalies	1	Number	2009	330.1609282307695	494.17073321766077	218.56045438627766
1	Deaths	1	Global	2	Female	23	5-14 years	651	Digestive congenital anomalies	1	Number	2009	300.4071663224749	420.86643803356776	182.64868763886105
1	Deaths	1	Global	3	Both	23	5-14 years	651	Digestive congenital anomalies	1	Number	2009	630.5680945532447	849.9403108443224	456.38213290261956
1	Deaths	1	Global	1	Male	23	5-14 years	651	Digestive congenital anomalies	3	Rate	2009	0.05263960026088283	0.078788698579812	0.03484644598433245
1	Deaths	1	Global	2	Female	23	5-14 years	651	Digestive congenital anomalies	3	Rate	2009	0.051333113905307606	0.07191700872843626	0.03121072643505425
1	Deaths	1	Global	3	Both	23	5-14 years	651	Digestive congenital anomalies	3	Rate	2009	0.05200898576508092	0.07010271199843945	0.03764220241810123
1	Deaths	1	Global	1	Male	28	<1 year	651	Digestive congenital anomalies	1	Number	2009	29102.669568870544	43449.6518909926	19938.69653548542
1	Deaths	1	Global	2	Female	28	<1 year	651	Digestive congenital anomalies	1	Number	2009	25149.435690903258	36471.121827031646	16347.346587503438
1	Deaths	1	Global	3	Both	28	<1 year	651	Digestive congenital anomalies	1	Number	2009	54252.10525977382	70713.33391742212	40848.394942945255
1	Deaths	1	Global	1	Male	28	<1 year	651	Digestive congenital anomalies	3	Rate	2009	41.855700875951364	62.489649906854964	28.67599881415395
1	Deaths	1	Global	2	Female	28	<1 year	651	Digestive congenital anomalies	3	Rate	2009	38.746555174010446	56.189345617813544	25.185589620624377
1	Deaths	1	Global	3	Both	28	<1 year	651	Digestive congenital anomalies	3	Rate	2009	40.35459068513201	52.59902141225277	30.384447758738382
1	Deaths	1	Global	1	Male	34	2-4 years	651	Digestive congenital anomalies	1	Number	2009	737.5035614107923	1545.1098590588526	313.7465906587238
1	Deaths	1	Global	2	Female	34	2-4 years	651	Digestive congenital anomalies	1	Number	2009	1630.3658192083597	3403.0437633659403	352.51771941474476
1	Deaths	1	Global	3	Both	34	2-4 years	651	Digestive congenital anomalies	1	Number	2009	2367.8693806191495	4718.310132913482	743.2611850358022
1	Deaths	1	Global	1	Male	34	2-4 years	651	Digestive congenital anomalies	3	Rate	2009	0.37268039379612883	0.7807855864869425	0.15854459432739892
1	Deaths	1	Global	2	Female	34	2-4 years	651	Digestive congenital anomalies	3	Rate	2009	0.8812848004476421	1.839495595760689	0.19055141143693097
1	Deaths	1	Global	3	Both	34	2-4 years	651	Digestive congenital anomalies	3	Rate	2009	0.6184195561981422	1.232287254645178	0.19411849992711894
1	Deaths	1	Global	1	Male	284	20-54 years	651	Digestive congenital anomalies	1	Number	2009	356.1450483699705	498.2728855989317	250.0267817653329
1	Deaths	1	Global	2	Female	284	20-54 years	651	Digestive congenital anomalies	1	Number	2009	247.92922359541677	346.07541378560325	166.22788980749527
1	Deaths	1	Global	3	Both	284	20-54 years	651	Digestive congenital anomalies	1	Number	2009	604.0742719653872	776.8937807577571	450.4466447283328
1	Deaths	1	Global	1	Male	284	20-54 years	651	Digestive congenital anomalies	3	Rate	2009	0.021193499892674786	0.029651251353335167	0.014878608018732736
1	Deaths	1	Global	2	Female	284	20-54 years	651	Digestive congenital anomalies	3	Rate	2009	0.014928748872082861	0.020838499263154002	0.01000920499199367
1	Deaths	1	Global	3	Both	284	20-54 years	651	Digestive congenital anomalies	3	Rate	2009	0.018079588039031334	0.02325197439792733	0.013481603418989506
1	Deaths	1	Global	1	Male	8	15-19 years	651	Digestive congenital anomalies	1	Number	2011	79.7646275197987	118.43795927568189	49.80739476390512
1	Deaths	1	Global	2	Female	8	15-19 years	651	Digestive congenital anomalies	1	Number	2011	66.8671070411641	94.58993254482836	41.32760948174131
1	Deaths	1	Global	3	Both	8	15-19 years	651	Digestive congenital anomalies	1	Number	2011	146.6317345609628	195.48753979597188	100.71708100506751
1	Deaths	1	Global	1	Male	8	15-19 years	651	Digestive congenital anomalies	3	Rate	2011	0.025667540545062196	0.03811227126997384	0.016027572174509654
1	Deaths	1	Global	2	Female	8	15-19 years	651	Digestive congenital anomalies	3	Rate	2011	0.02262081396883208	0.03199930970699413	0.013980927353227632
1	Deaths	1	Global	3	Both	8	15-19 years	651	Digestive congenital anomalies	3	Rate	2011	0.024182265771991913	0.032239485242491116	0.016610096224642157
1	Deaths	1	Global	1	Male	23	5-14 years	651	Digestive congenital anomalies	1	Number	2011	333.3450288383996	499.9944900374504	222.39792155578738
1	Deaths	1	Global	2	Female	23	5-14 years	651	Digestive congenital anomalies	1	Number	2011	302.18721277012565	427.60368430077415	187.8768995387155
1	Deaths	1	Global	3	Both	23	5-14 years	651	Digestive congenital anomalies	1	Number	2011	635.5322416085257	859.4113429626441	471.3264160010568
1	Deaths	1	Global	1	Male	23	5-14 years	651	Digestive congenital anomalies	3	Rate	2011	0.05260237549860306	0.0788999254131153	0.03509474558703473
1	Deaths	1	Global	2	Female	23	5-14 years	651	Digestive congenital anomalies	3	Rate	2011	0.05105411778034179	0.07224305972935592	0.03174154614064221
1	Deaths	1	Global	3	Both	23	5-14 years	651	Digestive congenital anomalies	3	Rate	2011	0.051854655958860366	0.07012150855427533	0.03845669432002206
1	Deaths	1	Global	1	Male	28	<1 year	651	Digestive congenital anomalies	1	Number	2011	28371.397955108547	42341.79488206328	20040.81836542148
1	Deaths	1	Global	2	Female	28	<1 year	651	Digestive congenital anomalies	1	Number	2011	24863.82540913945	35111.83687118677	16343.465566805453
1	Deaths	1	Global	3	Both	28	<1 year	651	Digestive congenital anomalies	1	Number	2011	53235.22336424801	68402.99286525631	40714.507679619855
1	Deaths	1	Global	1	Male	28	<1 year	651	Digestive congenital anomalies	3	Rate	2011	40.91447842134681	61.06122989654578	28.900924510507835
1	Deaths	1	Global	2	Female	28	<1 year	651	Digestive congenital anomalies	3	Rate	2011	38.357161420577185	54.166660700007604	25.21289208727992
1	Deaths	1	Global	3	Both	28	<1 year	651	Digestive congenital anomalies	3	Rate	2011	39.67891025987941	50.984217664247915	30.34658623372581
1	Deaths	1	Global	1	Male	34	2-4 years	651	Digestive congenital anomalies	1	Number	2011	738.645664213116	1550.4791463661115	321.4057551299703
1	Deaths	1	Global	2	Female	34	2-4 years	651	Digestive congenital anomalies	1	Number	2011	1643.356407875824	3370.8266423838245	374.69672162853874
1	Deaths	1	Global	3	Both	34	2-4 years	651	Digestive congenital anomalies	1	Number	2011	2382.0020720889434	4698.453845784052	784.4483121169977
1	Deaths	1	Global	1	Male	34	2-4 years	651	Digestive congenital anomalies	3	Rate	2011	0.3639800584954213	0.7640246436584258	0.15837808467690206
1	Deaths	1	Global	2	Female	34	2-4 years	651	Digestive congenital anomalies	3	Rate	2011	0.865444945986527	1.775186969464904	0.1973274832270242
1	Deaths	1	Global	3	Both	34	2-4 years	651	Digestive congenital anomalies	3	Rate	2011	0.60638285350053	1.196078661488542	0.1996958825094668
1	Deaths	1	Global	1	Male	284	20-54 years	651	Digestive congenital anomalies	1	Number	2011	361.8613408146711	504.8871404719926	250.61906542653824
1	Deaths	1	Global	2	Female	284	20-54 years	651	Digestive congenital anomalies	1	Number	2011	255.70943669749468	357.3584904736787	172.3224331240269
1	Deaths	1	Global	3	Both	284	20-54 years	651	Digestive congenital anomalies	1	Number	2011	617.5707775121656	805.7886240927278	455.07399948138976
1	Deaths	1	Global	1	Male	284	20-54 years	651	Digestive congenital anomalies	3	Rate	2011	0.020957372433497424	0.029240779951606538	0.014514722908101489
1	Deaths	1	Global	2	Female	284	20-54 years	651	Digestive congenital anomalies	3	Rate	2011	0.014975063848350085	0.020927918346338364	0.01009168637600235
1	Deaths	1	Global	3	Both	284	20-54 years	651	Digestive congenital anomalies	3	Rate	2011	0.01798284165690596	0.02346349562453217	0.013251151079096388
1	Deaths	1	Global	1	Male	8	15-19 years	651	Digestive congenital anomalies	1	Number	2010	79.95281312462433	118.30222069865702	50.18713395174368
1	Deaths	1	Global	2	Female	8	15-19 years	651	Digestive congenital anomalies	1	Number	2010	66.65522925532252	93.5402205521261	41.53035079582713
1	Deaths	1	Global	3	Both	8	15-19 years	651	Digestive congenital anomalies	1	Number	2010	146.60804237994688	195.33514970672215	100.85099369496622
1	Deaths	1	Global	1	Male	8	15-19 years	651	Digestive congenital anomalies	3	Rate	2010	0.02558392155015237	0.03785526256400215	0.016059268556905214
1	Deaths	1	Global	2	Female	8	15-19 years	651	Digestive congenital anomalies	3	Rate	2010	0.02240977621427044	0.031448626507263294	0.013962683465833523
1	Deaths	1	Global	3	Both	8	15-19 years	651	Digestive congenital anomalies	3	Rate	2010	0.024036070422443736	0.03202477393540014	0.016534301579059902
1	Deaths	1	Global	1	Male	23	5-14 years	651	Digestive congenital anomalies	1	Number	2010	330.62591748924257	497.64406910639565	220.06068004551506
1	Deaths	1	Global	2	Female	23	5-14 years	651	Digestive congenital anomalies	1	Number	2010	300.90558432852447	418.55310443212903	184.9499584682068
1	Deaths	1	Global	3	Both	23	5-14 years	651	Digestive congenital anomalies	1	Number	2010	631.5315018177663	853.1067464332277	462.94125779218774
1	Deaths	1	Global	1	Male	23	5-14 years	651	Digestive congenital anomalies	3	Rate	2010	0.05248237641316406	0.07899424084160084	0.03493164580559947
1	Deaths	1	Global	2	Female	23	5-14 years	651	Digestive congenital anomalies	3	Rate	2010	0.05116659860033894	0.07117162260446082	0.031449267740276454
1	Deaths	1	Global	3	Both	23	5-14 years	651	Digestive congenital anomalies	3	Rate	2010	0.05184711014553737	0.07003786718621642	0.03800628522025993
1	Deaths	1	Global	1	Male	28	<1 year	651	Digestive congenital anomalies	1	Number	2010	28688.46008424675	42637.184859329594	19964.53719091226
1	Deaths	1	Global	2	Female	28	<1 year	651	Digestive congenital anomalies	1	Number	2010	24973.97377978204	35532.90552389965	16235.437192054473
1	Deaths	1	Global	3	Both	28	<1 year	651	Digestive congenital anomalies	1	Number	2010	53662.43386402881	69673.54217980991	40536.58180963119
1	Deaths	1	Global	1	Male	28	<1 year	651	Digestive congenital anomalies	3	Rate	2010	41.29212360503438	61.368923330565806	28.73553111542337
1	Deaths	1	Global	2	Female	28	<1 year	651	Digestive congenital anomalies	3	Rate	2010	38.47740358119958	54.745550640505805	25.013939498151796
1	Deaths	1	Global	3	Both	28	<1 year	651	Digestive congenital anomalies	3	Rate	2010	39.93263764563292	51.84722557317843	30.165099050448244
1	Deaths	1	Global	1	Male	34	2-4 years	651	Digestive congenital anomalies	1	Number	2010	735.6455663131844	1540.096652859889	318.72588100775687
1	Deaths	1	Global	2	Female	34	2-4 years	651	Digestive congenital anomalies	1	Number	2010	1633.9141018419855	3388.7650794156175	365.1916669405523
1	Deaths	1	Global	3	Both	34	2-4 years	651	Digestive congenital anomalies	1	Number	2010	2369.5596681551665	4733.784649205378	767.5339197340566
1	Deaths	1	Global	1	Male	34	2-4 years	651	Digestive congenital anomalies	3	Rate	2010	0.36670618097795654	0.7677106853747402	0.15887916131806154
1	Deaths	1	Global	2	Female	34	2-4 years	651	Digestive congenital anomalies	3	Rate	2010	0.8708916345445082	1.8062437650624021	0.1946506045729993
1	Deaths	1	Global	3	Both	34	2-4 years	651	Digestive congenital anomalies	3	Rate	2010	0.6103605658530004	1.2193470018692243	0.19770442747490763
1	Deaths	1	Global	1	Male	284	20-54 years	651	Digestive congenital anomalies	1	Number	2010	359.5707471346775	496.518577898443	248.38986418311728
1	Deaths	1	Global	2	Female	284	20-54 years	651	Digestive congenital anomalies	1	Number	2010	253.8762122124415	354.7690286061277	170.29605550062254
1	Deaths	1	Global	3	Both	284	20-54 years	651	Digestive congenital anomalies	1	Number	2010	613.4469593471186	796.3648738925589	456.67073259485954
1	Deaths	1	Global	1	Male	284	20-54 years	651	Digestive congenital anomalies	3	Rate	2010	0.021094847710730877	0.02912913208257535	0.014572226466101913
1	Deaths	1	Global	2	Female	284	20-54 years	651	Digestive congenital anomalies	3	Rate	2010	0.015066463518913834	0.021054019124335924	0.010106339957002523
1	Deaths	1	Global	3	Both	284	20-54 years	651	Digestive congenital anomalies	3	Rate	2010	0.018097997042231334	0.02349446665704164	0.013472763116425744
1	Deaths	1	Global	1	Male	8	15-19 years	651	Digestive congenital anomalies	1	Number	2012	78.6479085443429	116.75747891233284	48.38651669319482
1	Deaths	1	Global	2	Female	8	15-19 years	651	Digestive congenital anomalies	1	Number	2012	65.67706464077288	93.55062198779088	40.886228850186704
1	Deaths	1	Global	3	Both	8	15-19 years	651	Digestive congenital anomalies	1	Number	2012	144.32497318511562	195.16065570969292	98.13359490320623
1	Deaths	1	Global	1	Male	8	15-19 years	651	Digestive congenital anomalies	3	Rate	2012	0.025388919142340205	0.03769135436954905	0.015620013076512798
1	Deaths	1	Global	2	Female	8	15-19 years	651	Digestive congenital anomalies	3	Rate	2012	0.022301668809330103	0.03176656873887347	0.013883554931492318
1	Deaths	1	Global	3	Both	8	15-19 years	651	Digestive congenital anomalies	3	Rate	2012	0.023884323897462166	0.0322971153927235	0.016240117799185178
1	Deaths	1	Global	1	Male	23	5-14 years	651	Digestive congenital anomalies	1	Number	2012	337.2015616592317	500.87358280768206	220.60084594772528
1	Deaths	1	Global	2	Female	23	5-14 years	651	Digestive congenital anomalies	1	Number	2012	303.6101709480377	428.22572078671425	188.45477049927894
1	Deaths	1	Global	3	Both	23	5-14 years	651	Digestive congenital anomalies	1	Number	2012	640.8117326072687	859.69939071067	471.8399659216493
1	Deaths	1	Global	1	Male	23	5-14 years	651	Digestive congenital anomalies	3	Rate	2012	0.052800666774611246	0.07842923090836772	0.03454275745274949
1	Deaths	1	Global	2	Female	23	5-14 years	651	Digestive congenital anomalies	3	Rate	2012	0.050872521066969704	0.07175293875734105	0.03157723357046668
1	Deaths	1	Global	3	Both	23	5-14 years	651	Digestive congenital anomalies	3	Rate	2012	0.05186923237724506	0.06958665892385678	0.03819214847656458
1	Deaths	1	Global	1	Male	28	<1 year	651	Digestive congenital anomalies	1	Number	2012	28286.57280008382	41898.93401625296	20191.744943214173
1	Deaths	1	Global	2	Female	28	<1 year	651	Digestive congenital anomalies	1	Number	2012	24966.66696757783	34585.34795041715	16445.054216443034
1	Deaths	1	Global	3	Both	28	<1 year	651	Digestive congenital anomalies	1	Number	2012	53253.239767661624	67980.5643189474	40795.7118569287
1	Deaths	1	Global	1	Male	28	<1 year	651	Digestive congenital anomalies	3	Rate	2012	40.49526143972166	59.982815840764665	28.906647552481598
1	Deaths	1	Global	2	Female	28	<1 year	651	Digestive congenital anomalies	3	Rate	2012	38.24471203333787	52.97890481954149	25.191042268366903
1	Deaths	1	Global	3	Both	28	<1 year	651	Digestive congenital anomalies	3	Rate	2012	39.40804361118552	50.30644248278971	30.189321795656774
1	Deaths	1	Global	1	Male	34	2-4 years	651	Digestive congenital anomalies	1	Number	2012	743.4170439581545	1557.5309895362354	330.43469805888
1	Deaths	1	Global	2	Female	34	2-4 years	651	Digestive congenital anomalies	1	Number	2012	1672.4364553619805	3390.475219192978	382.38766630763786
1	Deaths	1	Global	3	Both	34	2-4 years	651	Digestive congenital anomalies	1	Number	2012	2415.853499320135	4775.684966077208	795.9402532122674
1	Deaths	1	Global	1	Male	34	2-4 years	651	Digestive congenital anomalies	3	Rate	2012	0.3637395895007152	0.762069806406593	0.16167531052125708
1	Deaths	1	Global	2	Female	34	2-4 years	651	Digestive congenital anomalies	3	Rate	2012	0.8739507260820718	1.7717314580634638	0.19982103208941204
1	Deaths	1	Global	3	Both	34	2-4 years	651	Digestive congenital anomalies	3	Rate	2012	0.6104544233599507	1.2067528154897944	0.2011236395089373
1	Deaths	1	Global	1	Male	284	20-54 years	651	Digestive congenital anomalies	1	Number	2012	366.4715139062841	513.333227049982	247.56356187090503
1	Deaths	1	Global	2	Female	284	20-54 years	651	Digestive congenital anomalies	1	Number	2012	257.7489492070291	368.01573416970575	173.89634179849728
1	Deaths	1	Global	3	Both	284	20-54 years	651	Digestive congenital anomalies	1	Number	2012	624.2204631133119	829.1494828165719	458.9980742733961
1	Deaths	1	Global	1	Male	284	20-54 years	651	Digestive congenital anomalies	3	Rate	2012	0.020962790112856695	0.029363528373329527	0.014161054243408723
1	Deaths	1	Global	2	Female	284	20-54 years	651	Digestive congenital anomalies	3	Rate	2012	0.01490540367391575	0.021282038561274325	0.010056278327799841
1	Deaths	1	Global	3	Both	284	20-54 years	651	Digestive congenital anomalies	3	Rate	2012	0.01795061763129792	0.023843731829930288	0.01319934127710288
1	Deaths	1	Global	1	Male	8	15-19 years	651	Digestive congenital anomalies	1	Number	2013	78.97604713011712	118.18559433142077	47.85039255865275
1	Deaths	1	Global	2	Female	8	15-19 years	651	Digestive congenital anomalies	1	Number	2013	66.03706962845739	96.67240408939746	41.10261190107184
1	Deaths	1	Global	3	Both	8	15-19 years	651	Digestive congenital anomalies	1	Number	2013	145.0131167585748	196.97453085310252	98.4878140821187
1	Deaths	1	Global	1	Male	8	15-19 years	651	Digestive congenital anomalies	3	Rate	2013	0.025539109935486602	0.038218611795650885	0.015473760468135615
1	Deaths	1	Global	2	Female	8	15-19 years	651	Digestive congenital anomalies	3	Rate	2013	0.022473766156708756	0.032899597385764937	0.013988059941057392
1	Deaths	1	Global	3	Both	8	15-19 years	651	Digestive congenital anomalies	3	Rate	2013	0.024045563286418898	0.03266162160576338	0.016330901779011742
1	Deaths	1	Global	1	Male	23	5-14 years	651	Digestive congenital anomalies	1	Number	2013	339.72546628783243	499.4055403722168	221.66702968058868
1	Deaths	1	Global	2	Female	23	5-14 years	651	Digestive congenital anomalies	1	Number	2013	307.9484077754852	448.9958192641142	191.79358067487345
1	Deaths	1	Global	3	Both	23	5-14 years	651	Digestive congenital anomalies	1	Number	2013	647.6738740633175	881.5327139231717	476.79009734133956
1	Deaths	1	Global	1	Male	23	5-14 years	651	Digestive congenital anomalies	3	Rate	2013	0.05270366575948612	0.07747580116914993	0.03438854663984975
1	Deaths	1	Global	2	Female	23	5-14 years	651	Digestive congenital anomalies	3	Rate	2013	0.051094165230954294	0.07449646108972222	0.03182199567786971
1	Deaths	1	Global	3	Both	23	5-14 years	651	Digestive congenital anomalies	3	Rate	2013	0.0519259412647478	0.07067510016878248	0.038225680518555925
1	Deaths	1	Global	1	Male	28	<1 year	651	Digestive congenital anomalies	1	Number	2013	28065.21515023213	40963.40065231316	20343.07697247375
1	Deaths	1	Global	2	Female	28	<1 year	651	Digestive congenital anomalies	1	Number	2013	25080.632588215973	34915.943753537686	16481.63675616392
1	Deaths	1	Global	3	Both	28	<1 year	651	Digestive congenital anomalies	1	Number	2013	53145.84773844815	67903.70754765534	40675.89799608135
1	Deaths	1	Global	1	Male	28	<1 year	651	Digestive congenital anomalies	3	Rate	2013	39.81186059180404	58.1085584915823	28.857635336166833
1	Deaths	1	Global	2	Female	28	<1 year	651	Digestive congenital anomalies	3	Rate	2013	38.088873497201554	53.02533578394479	25.02994991152288
1	Deaths	1	Global	3	Both	28	<1 year	651	Digestive congenital anomalies	3	Rate	2013	38.97972928405977	49.80385580860171	29.833666405630254
1	Deaths	1	Global	1	Male	34	2-4 years	651	Digestive congenital anomalies	1	Number	2013	744.2734399769636	1532.779589544105	331.34280700098077
1	Deaths	1	Global	2	Female	34	2-4 years	651	Digestive congenital anomalies	1	Number	2013	1708.664969977396	3463.141080973784	385.58415448923046
1	Deaths	1	Global	3	Both	34	2-4 years	651	Digestive congenital anomalies	1	Number	2013	2452.938409954357	4799.965695776037	806.0906561276735
1	Deaths	1	Global	1	Male	34	2-4 years	651	Digestive congenital anomalies	3	Rate	2013	0.3630444588962094	0.7476649129255748	0.16162362327553387
1	Deaths	1	Global	2	Female	34	2-4 years	651	Digestive congenital anomalies	3	Rate	2013	0.8895157106664304	1.8028802918697737	0.20073166432781722
1	Deaths	1	Global	3	Both	34	2-4 years	651	Digestive congenital anomalies	3	Rate	2013	0.6177157451015348	1.2087602257747974	0.2029952681439548
1	Deaths	1	Global	1	Male	284	20-54 years	651	Digestive congenital anomalies	1	Number	2013	371.6468640776954	517.1955725642184	251.18177801560938
1	Deaths	1	Global	2	Female	284	20-54 years	651	Digestive congenital anomalies	1	Number	2013	263.84052391477087	387.5714238265398	175.00753513571408
1	Deaths	1	Global	3	Both	284	20-54 years	651	Digestive congenital anomalies	1	Number	2013	635.4873879924659	853.6600370369213	464.9772602937202
1	Deaths	1	Global	1	Male	284	20-54 years	651	Digestive congenital anomalies	3	Rate	2013	0.02100258654169865	0.029227866078516202	0.014194838004519547
1	Deaths	1	Global	2	Female	284	20-54 years	651	Digestive congenital anomalies	3	Rate	2013	0.015074664812369546	0.022144093781913603	0.009999146047261851
1	Deaths	1	Global	3	Both	284	20-54 years	651	Digestive congenital anomalies	3	Rate	2013	0.018054881620697485	0.02425340172636842	0.013210505117087993
1	Deaths	1	Global	1	Male	8	15-19 years	651	Digestive congenital anomalies	1	Number	2015	78.58552772362974	121.38046452460051	46.379855494678374
1	Deaths	1	Global	2	Female	8	15-19 years	651	Digestive congenital anomalies	1	Number	2015	65.57929382630678	100.54688429337364	40.944852841732654
1	Deaths	1	Global	3	Both	8	15-19 years	651	Digestive congenital anomalies	1	Number	2015	144.16482154993645	203.22940293165607	96.30197285956625
1	Deaths	1	Global	1	Male	8	15-19 years	651	Digestive congenital anomalies	3	Rate	2015	0.02541679271950527	0.03925789132407114	0.015000563177670043
1	Deaths	1	Global	2	Female	8	15-19 years	651	Digestive congenital anomalies	3	Rate	2015	0.02233994988999429	0.034251853377048225	0.013948091041666106
1	Deaths	1	Global	3	Both	8	15-19 years	651	Digestive congenital anomalies	3	Rate	2015	0.02391827978328485	0.03371764115024097	0.01597738966950101
1	Deaths	1	Global	1	Male	23	5-14 years	651	Digestive congenital anomalies	1	Number	2015	339.8144915870664	508.1601433303028	220.60068051246446
1	Deaths	1	Global	2	Female	23	5-14 years	651	Digestive congenital anomalies	1	Number	2015	316.2041805855573	462.17651976973116	196.24886388424775
1	Deaths	1	Global	3	Both	23	5-14 years	651	Digestive congenital anomalies	1	Number	2015	656.0186721726242	897.4868643886073	481.4970080929127
1	Deaths	1	Global	1	Male	23	5-14 years	651	Digestive congenital anomalies	3	Rate	2015	0.05167241807550148	0.07727117008116896	0.033544686508049
1	Deaths	1	Global	2	Female	23	5-14 years	651	Digestive congenital anomalies	3	Rate	2015	0.05135924558908463	0.0750687019393767	0.03187558614229875
1	Deaths	1	Global	3	Both	23	5-14 years	651	Digestive congenital anomalies	3	Rate	2015	0.0515209920275276	0.07048490469309208	0.0378147826693348
1	Deaths	1	Global	1	Male	28	<1 year	651	Digestive congenital anomalies	1	Number	2015	27480.49334779709	39692.96915856475	19860.42543994513
1	Deaths	1	Global	2	Female	28	<1 year	651	Digestive congenital anomalies	1	Number	2015	25002.507326899846	34600.900109177	16352.46112159847
1	Deaths	1	Global	3	Both	28	<1 year	651	Digestive congenital anomalies	1	Number	2015	52483.000674696945	67574.99395566015	40806.05447652613
1	Deaths	1	Global	1	Male	28	<1 year	651	Digestive congenital anomalies	3	Rate	2015	38.57233523066659	55.71408392518554	27.876609717220834
1	Deaths	1	Global	2	Female	28	<1 year	651	Digestive congenital anomalies	3	Rate	2015	37.61003727362578	52.048425615580335	24.59819986282524
1	Deaths	1	Global	3	Both	28	<1 year	651	Digestive congenital anomalies	3	Rate	2015	38.10783600617905	49.06611197294517	29.629221120361283
1	Deaths	1	Global	1	Male	34	2-4 years	651	Digestive congenital anomalies	1	Number	2015	750.1117649213598	1509.5109161288012	333.5549350948809
1	Deaths	1	Global	2	Female	34	2-4 years	651	Digestive congenital anomalies	1	Number	2015	1737.6410097271357	3532.6718188541363	396.66308669021487
1	Deaths	1	Global	3	Both	34	2-4 years	651	Digestive congenital anomalies	1	Number	2015	2487.7527746484993	4842.989470675284	836.0711663190042
1	Deaths	1	Global	1	Male	34	2-4 years	651	Digestive congenital anomalies	3	Rate	2015	0.36213053165476244	0.7287447233329276	0.161029904649799
1	Deaths	1	Global	2	Female	34	2-4 years	651	Digestive congenital anomalies	3	Rate	2015	0.8948729627177852	1.8193012706025238	0.20427871441811496
1	Deaths	1	Global	3	Both	34	2-4 years	651	Digestive congenital anomalies	3	Rate	2015	0.6198988828621854	1.2067773748173676	0.20833243048745653
1	Deaths	1	Global	1	Male	284	20-54 years	651	Digestive congenital anomalies	1	Number	2015	378.82785473982216	542.0399358119712	250.19371981160194
1	Deaths	1	Global	2	Female	284	20-54 years	651	Digestive congenital anomalies	1	Number	2015	274.5087242664974	412.92738195696734	180.62976784565643
1	Deaths	1	Global	3	Both	284	20-54 years	651	Digestive congenital anomalies	1	Number	2015	653.3365790063195	900.7988165162188	469.6445427165165
1	Deaths	1	Global	1	Male	284	20-54 years	651	Digestive congenital anomalies	3	Rate	2015	0.020927055518133515	0.029943151454829498	0.013821100532276533
1	Deaths	1	Global	2	Female	284	20-54 years	651	Digestive congenital anomalies	3	Rate	2015	0.01534683162815909	0.023085339172673892	0.010098384455969266
1	Deaths	1	Global	3	Both	284	20-54 years	651	Digestive congenital anomalies	3	Rate	2015	0.018153635288298543	0.025029630528322525	0.013049561309704213
1	Deaths	1	Global	1	Male	8	15-19 years	651	Digestive congenital anomalies	1	Number	2014	79.03896272499291	119.30120126567797	47.43922905139729
1	Deaths	1	Global	2	Female	8	15-19 years	651	Digestive congenital anomalies	1	Number	2014	66.08512159039738	99.98753850067915	41.84411748252437
1	Deaths	1	Global	3	Both	8	15-19 years	651	Digestive congenital anomalies	1	Number	2014	145.12408431539035	198.37947429267476	99.55538044740044
1	Deaths	1	Global	1	Male	8	15-19 years	651	Digestive congenital anomalies	3	Rate	2014	0.02557869458669029	0.03860841394917634	0.015352346608542174
1	Deaths	1	Global	2	Female	8	15-19 years	651	Digestive congenital anomalies	3	Rate	2014	0.022516243260091183	0.0340673314307128	0.01425695081685763
1	Deaths	1	Global	3	Both	8	15-19 years	651	Digestive congenital anomalies	3	Rate	2014	0.024086869767022994	0.032925896375364104	0.016523635582303263
1	Deaths	1	Global	1	Male	23	5-14 years	651	Digestive congenital anomalies	1	Number	2014	340.03335700890176	503.96683865484886	220.16229601019828
1	Deaths	1	Global	2	Female	23	5-14 years	651	Digestive congenital anomalies	1	Number	2014	312.38366708599506	453.72984672261816	195.4267814471144
1	Deaths	1	Global	3	Both	23	5-14 years	651	Digestive congenital anomalies	1	Number	2014	652.417024094897	891.1758606744394	475.9396342645538
1	Deaths	1	Global	1	Male	23	5-14 years	651	Digestive congenital anomalies	3	Rate	2014	0.05221933351672149	0.07739479638286295	0.03381058983240495
1	Deaths	1	Global	2	Female	23	5-14 years	651	Digestive congenital anomalies	3	Rate	2014	0.05127689975405424	0.07447847732517113	0.032078756149445345
1	Deaths	1	Global	3	Both	23	5-14 years	651	Digestive congenital anomalies	3	Rate	2014	0.05176380215776322	0.07070730719162856	0.03776180595729679
1	Deaths	1	Global	1	Male	28	<1 year	651	Digestive congenital anomalies	1	Number	2014	27742.938626354222	40435.295074521884	19946.516281495355
1	Deaths	1	Global	2	Female	28	<1 year	651	Digestive congenital anomalies	1	Number	2014	25048.323395423467	34780.454031501715	16338.774801521045
1	Deaths	1	Global	3	Both	28	<1 year	651	Digestive congenital anomalies	1	Number	2014	52791.26202177767	67632.83505869821	40544.90148780541
1	Deaths	1	Global	1	Male	28	<1 year	651	Digestive congenital anomalies	3	Rate	2014	39.17280401136846	57.09430822845219	28.1643189832219
1	Deaths	1	Global	2	Female	28	<1 year	651	Digestive congenital anomalies	3	Rate	2014	37.877193005406866	52.59377840864071	24.70692017423263
1	Deaths	1	Global	3	Both	28	<1 year	651	Digestive congenital anomalies	3	Rate	2014	38.54719040129321	49.3842289527275	29.605127394139195
1	Deaths	1	Global	1	Male	34	2-4 years	651	Digestive congenital anomalies	1	Number	2014	748.5367909376754	1521.2748035310476	334.5685975082909
1	Deaths	1	Global	2	Female	34	2-4 years	651	Digestive congenital anomalies	1	Number	2014	1734.5341179760924	3570.7681266115783	393.5824060916493
1	Deaths	1	Global	3	Both	34	2-4 years	651	Digestive congenital anomalies	1	Number	2014	2483.0709089137645	4877.915799320775	826.0882246851623
1	Deaths	1	Global	1	Male	34	2-4 years	651	Digestive congenital anomalies	3	Rate	2014	0.3638828281505352	0.7395304874855767	0.16264232960302388
1	Deaths	1	Global	2	Female	34	2-4 years	651	Digestive congenital anomalies	3	Rate	2014	0.8995004231083558	1.851740710904377	0.20410526212106658
1	Deaths	1	Global	3	Both	34	2-4 years	651	Digestive congenital anomalies	3	Rate	2014	0.6230398834861138	1.223942530337717	0.2072779755944411
1	Deaths	1	Global	1	Male	284	20-54 years	651	Digestive congenital anomalies	1	Number	2014	375.2892073518761	528.9768415155612	252.08661509458003
1	Deaths	1	Global	2	Female	284	20-54 years	651	Digestive congenital anomalies	1	Number	2014	269.64880657643295	400.3419471185966	177.9974325645958
1	Deaths	1	Global	3	Both	284	20-54 years	651	Digestive congenital anomalies	1	Number	2014	644.9380139283099	873.0603321049746	464.3273951940331
1	Deaths	1	Global	1	Male	284	20-54 years	651	Digestive congenital anomalies	3	Rate	2014	0.020961951707291763	0.02954624537264752	0.014080414113035428
1	Deaths	1	Global	2	Female	284	20-54 years	651	Digestive congenital anomalies	3	Rate	2014	0.015232843708991391	0.022615884668795203	0.010055327539859377
1	Deaths	1	Global	3	Both	284	20-54 years	651	Digestive congenital anomalies	3	Rate	2014	0.018113612985287183	0.024520615356863933	0.013041015653244064
1	Deaths	1	Global	1	Male	8	15-19 years	651	Digestive congenital anomalies	1	Number	2016	78.34658457788787	123.97964600004573	45.82281013017652
1	Deaths	1	Global	2	Female	8	15-19 years	651	Digestive congenital anomalies	1	Number	2016	65.76220713996236	102.8174421670492	40.45430927464152
1	Deaths	1	Global	3	Both	8	15-19 years	651	Digestive congenital anomalies	1	Number	2016	144.10879171785012	207.3669578015459	93.82349950460448
1	Deaths	1	Global	1	Male	8	15-19 years	651	Digestive congenital anomalies	3	Rate	2016	0.02529836374407557	0.040033425812618095	0.014796332535676297
1	Deaths	1	Global	2	Female	8	15-19 years	651	Digestive congenital anomalies	3	Rate	2016	0.02237648492931221	0.034985032364026614	0.013765128653348736
1	Deaths	1	Global	3	Both	8	15-19 years	651	Digestive congenital anomalies	3	Rate	2016	0.023875668812664154	0.034356160704289304	0.01554449783607217
1	Deaths	1	Global	1	Male	23	5-14 years	651	Digestive congenital anomalies	1	Number	2016	341.3811601512177	516.5105089943247	218.3236992018455
1	Deaths	1	Global	2	Female	23	5-14 years	651	Digestive congenital anomalies	1	Number	2016	321.5997270361631	465.8867345365883	199.34407880032904
1	Deaths	1	Global	3	Both	23	5-14 years	651	Digestive congenital anomalies	1	Number	2016	662.9808871873807	908.0305390020861	489.40211189647107
1	Deaths	1	Global	1	Male	23	5-14 years	651	Digestive congenital anomalies	3	Rate	2016	0.05142025466957871	0.0777989678757824	0.03288482647487234
1	Deaths	1	Global	2	Female	23	5-14 years	651	Digestive congenital anomalies	3	Rate	2016	0.051704190348914984	0.0749014827391489	0.03204892084396057
1	Deaths	1	Global	3	Both	23	5-14 years	651	Digestive congenital anomalies	3	Rate	2016	0.05155759609499881	0.07061421026842038	0.0380590102985369
1	Deaths	1	Global	1	Male	28	<1 year	651	Digestive congenital anomalies	1	Number	2016	27042.616838614787	38757.004789036684	19467.11476512587
1	Deaths	1	Global	2	Female	28	<1 year	651	Digestive congenital anomalies	1	Number	2016	24613.689975463963	34011.08556409586	16182.344498677368
1	Deaths	1	Global	3	Both	28	<1 year	651	Digestive congenital anomalies	1	Number	2016	51656.30681407874	65961.15200725452	39913.87747647831
1	Deaths	1	Global	1	Male	28	<1 year	651	Digestive congenital anomalies	3	Rate	2016	37.78740280265657	54.1562438327561	27.201942453474285
1	Deaths	1	Global	2	Female	28	<1 year	651	Digestive congenital anomalies	3	Rate	2016	36.88715057731583	50.97049795261866	24.251568083117476
1	Deaths	1	Global	3	Both	28	<1 year	651	Digestive congenital anomalies	3	Rate	2016	37.35302438439473	47.696954569702896	28.861994412815797
1	Deaths	1	Global	1	Male	34	2-4 years	651	Digestive congenital anomalies	1	Number	2016	750.6934985240056	1497.2450051745022	342.6438391480384
1	Deaths	1	Global	2	Female	34	2-4 years	651	Digestive congenital anomalies	1	Number	2016	1734.511848710615	3537.684948950009	400.48550118795123
1	Deaths	1	Global	3	Both	34	2-4 years	651	Digestive congenital anomalies	1	Number	2016	2485.2053472346224	4812.50081341044	852.0946151497907
1	Deaths	1	Global	1	Male	34	2-4 years	651	Digestive congenital anomalies	3	Rate	2016	0.3591301346276039	0.7162787493644877	0.16392006634465223
1	Deaths	1	Global	2	Female	34	2-4 years	651	Digestive congenital anomalies	3	Rate	2016	0.8854643058649221	1.8059800225748859	0.20444692642599455
1	Deaths	1	Global	3	Both	34	2-4 years	651	Digestive congenital anomalies	3	Rate	2016	0.6137547295009376	1.1885114999629518	0.21043617205008888
1	Deaths	1	Global	1	Male	284	20-54 years	651	Digestive congenital anomalies	1	Number	2016	384.87076041987876	544.5836346819725	251.35139437112375
1	Deaths	1	Global	2	Female	284	20-54 years	651	Digestive congenital anomalies	1	Number	2016	279.62528396117875	424.29421175355765	182.0934717361471
1	Deaths	1	Global	3	Both	284	20-54 years	651	Digestive congenital anomalies	1	Number	2016	664.4960443810577	912.2528267596035	480.21588430578487
1	Deaths	1	Global	1	Male	284	20-54 years	651	Digestive congenital anomalies	3	Rate	2016	0.02104420221593478	0.029777081842313546	0.013743547482361285
1	Deaths	1	Global	2	Female	284	20-54 years	651	Digestive congenital anomalies	3	Rate	2016	0.015486465069189825	0.02349865289825917	0.010084868397526071
1	Deaths	1	Global	3	Both	284	20-54 years	651	Digestive congenital anomalies	3	Rate	2016	0.018283116051593128	0.025099960249688393	0.013212784059172299
1	Deaths	1	Global	1	Male	8	15-19 years	651	Digestive congenital anomalies	1	Number	2018	77.9980932084553	121.14429034935003	44.980827645938035
1	Deaths	1	Global	2	Female	8	15-19 years	651	Digestive congenital anomalies	1	Number	2018	65.41478243476263	105.5291953148766	40.13804581958828
1	Deaths	1	Global	3	Both	8	15-19 years	651	Digestive congenital anomalies	1	Number	2018	143.41287564321806	205.36201947302982	93.73157184859372
1	Deaths	1	Global	1	Male	8	15-19 years	651	Digestive congenital anomalies	3	Rate	2018	0.02499579880386563	0.03882272223907609	0.014414861589813067
1	Deaths	1	Global	2	Female	8	15-19 years	651	Digestive congenital anomalies	3	Rate	2018	0.022107765564942768	0.035664946414903004	0.013565167905271933
1	Deaths	1	Global	3	Both	8	15-19 years	651	Digestive congenital anomalies	3	Rate	2018	0.023590153149660297	0.03378024092163435	0.015418016861802445
1	Deaths	1	Global	1	Male	23	5-14 years	651	Digestive congenital anomalies	1	Number	2018	325.81776781455295	499.45181742030564	205.44971996910016
1	Deaths	1	Global	2	Female	23	5-14 years	651	Digestive congenital anomalies	1	Number	2018	316.69370225970573	468.87372910334244	196.4579788636104
1	Deaths	1	Global	3	Both	23	5-14 years	651	Digestive congenital anomalies	1	Number	2018	642.5114700742586	878.6683140445048	471.5396602637681
1	Deaths	1	Global	1	Male	23	5-14 years	651	Digestive congenital anomalies	3	Rate	2018	0.04806621898538691	0.07368155699365629	0.03030894016848669
1	Deaths	1	Global	2	Female	23	5-14 years	651	Digestive congenital anomalies	3	Rate	2018	0.04980797154904253	0.07374207062735182	0.030897909721604562
1	Deaths	1	Global	3	Both	23	5-14 years	651	Digestive congenital anomalies	3	Rate	2018	0.04890923735101972	0.06688596099219231	0.03589452677256384
1	Deaths	1	Global	1	Male	28	<1 year	651	Digestive congenital anomalies	1	Number	2018	25405.48057929148	35487.11643118567	18031.913556911866
1	Deaths	1	Global	2	Female	28	<1 year	651	Digestive congenital anomalies	1	Number	2018	22960.681233057345	31388.634494636983	15216.161590817597
1	Deaths	1	Global	3	Both	28	<1 year	651	Digestive congenital anomalies	1	Number	2018	48366.16181234878	60975.468165638544	37616.877136155774
1	Deaths	1	Global	1	Male	28	<1 year	651	Digestive congenital anomalies	3	Rate	2018	36.369996751118535	50.80267248952723	25.81414019839122
1	Deaths	1	Global	2	Female	28	<1 year	651	Digestive congenital anomalies	3	Rate	2018	35.22576445476759	48.15574215946933	23.34429534835065
1	Deaths	1	Global	3	Both	28	<1 year	651	Digestive congenital anomalies	3	Rate	2018	35.8176722890055	45.15552308862164	27.857264817209586
1	Deaths	1	Global	1	Male	34	2-4 years	651	Digestive congenital anomalies	1	Number	2018	722.533905076314	1380.7114777355835	349.80137168759745
1	Deaths	1	Global	2	Female	34	2-4 years	651	Digestive congenital anomalies	1	Number	2018	1590.5109453430568	3200.769858195886	401.6363132747273
1	Deaths	1	Global	3	Both	34	2-4 years	651	Digestive congenital anomalies	1	Number	2018	2313.0448504193737	4399.222768546186	866.5491620842287
1	Deaths	1	Global	1	Male	34	2-4 years	651	Digestive congenital anomalies	3	Rate	2018	0.340549183335363	0.6507655389748835	0.1648705626419276
1	Deaths	1	Global	2	Female	34	2-4 years	651	Digestive congenital anomalies	3	Rate	2018	0.8008645810022753	1.6116727890959985	0.2022345703988128
1	Deaths	1	Global	3	Both	34	2-4 years	651	Digestive congenital anomalies	3	Rate	2018	0.5631045405876092	1.0709789373844647	0.21095906018577482
1	Deaths	1	Global	1	Male	284	20-54 years	651	Digestive congenital anomalies	1	Number	2018	390.8488682863222	560.0524546751137	252.20766003561502
1	Deaths	1	Global	2	Female	284	20-54 years	651	Digestive congenital anomalies	1	Number	2018	283.86662814218033	432.9986969592057	184.92578897699477
1	Deaths	1	Global	3	Both	284	20-54 years	651	Digestive congenital anomalies	1	Number	2018	674.7154964285018	940.1223127917842	481.64052066700685
1	Deaths	1	Global	1	Male	284	20-54 years	651	Digestive congenital anomalies	3	Rate	2018	0.020999282287938698	0.03009014620751115	0.013550454607913966
1	Deaths	1	Global	2	Female	284	20-54 years	651	Digestive congenital anomalies	3	Rate	2018	0.01547784997019446	0.023609287617519837	0.010083093022023532
1	Deaths	1	Global	3	Both	284	20-54 years	651	Digestive congenital anomalies	3	Rate	2018	0.018258909696065598	0.02544125413360875	0.013033983685532245
1	Deaths	1	Global	1	Male	8	15-19 years	651	Digestive congenital anomalies	1	Number	2019	77.32243487552795	123.29193300339034	44.46729165288827
1	Deaths	1	Global	2	Female	8	15-19 years	651	Digestive congenital anomalies	1	Number	2019	65.72149421777942	106.17994861991065	40.06609147132135
1	Deaths	1	Global	3	Both	8	15-19 years	651	Digestive congenital anomalies	1	Number	2019	143.04392909330738	207.19917766447173	93.97603204336265
1	Deaths	1	Global	1	Male	8	15-19 years	651	Digestive congenital anomalies	3	Rate	2019	0.02461307283680086	0.0392459618232075	0.01415471059686198
1	Deaths	1	Global	2	Female	8	15-19 years	651	Digestive congenital anomalies	3	Rate	2019	0.022068043064423733	0.03565323196940637	0.013453440804044686
1	Deaths	1	Global	3	Both	8	15-19 years	651	Digestive congenital anomalies	3	Rate	2019	0.023374532985266688	0.033858018606851364	0.015356442421189304
1	Deaths	1	Global	1	Male	23	5-14 years	651	Digestive congenital anomalies	1	Number	2019	323.1592569866899	495.9112665040727	202.14264995053998
1	Deaths	1	Global	2	Female	23	5-14 years	651	Digestive congenital anomalies	1	Number	2019	312.4864494793827	460.1302574430124	199.2756943939615
1	Deaths	1	Global	3	Both	23	5-14 years	651	Digestive congenital anomalies	1	Number	2019	635.6457064660726	872.8693402857085	471.95645784271915
1	Deaths	1	Global	1	Male	23	5-14 years	651	Digestive congenital anomalies	3	Rate	2019	0.0471771036103236	0.07239667964192975	0.029510232291364572
1	Deaths	1	Global	2	Female	23	5-14 years	651	Digestive congenital anomalies	3	Rate	2019	0.048612708467968356	0.07158127368285844	0.031000804202758782
1	Deaths	1	Global	3	Both	23	5-14 years	651	Digestive congenital anomalies	3	Rate	2019	0.04787210179080752	0.06573801959671186	0.03554424636372735
1	Deaths	1	Global	1	Male	28	<1 year	651	Digestive congenital anomalies	1	Number	2019	24504.44219403517	33997.37582151126	17205.81300817492
1	Deaths	1	Global	2	Female	28	<1 year	651	Digestive congenital anomalies	1	Number	2019	22038.165770931857	30249.042136665525	14612.507346403947
1	Deaths	1	Global	3	Both	28	<1 year	651	Digestive congenital anomalies	1	Number	2019	46542.607964966985	58912.809756943345	36054.22334207476
1	Deaths	1	Global	1	Male	28	<1 year	651	Digestive congenital anomalies	3	Rate	2019	35.86290340081127	49.7560644438877	25.181165315193358
1	Deaths	1	Global	2	Female	28	<1 year	651	Digestive congenital anomalies	3	Rate	2019	34.53276443509188	47.39881972711336	22.897108554514716
1	Deaths	1	Global	3	Both	28	<1 year	651	Digestive congenital anomalies	3	Rate	2019	35.220531833138175	44.58152609294816	27.283578992703656
1	Deaths	1	Global	1	Male	34	2-4 years	651	Digestive congenital anomalies	1	Number	2019	707.1624354528277	1327.5520246177523	344.19372708411004
1	Deaths	1	Global	2	Female	34	2-4 years	651	Digestive congenital anomalies	1	Number	2019	1516.9776626561254	3010.705268154373	403.3749337484883
1	Deaths	1	Global	3	Both	34	2-4 years	651	Digestive congenital anomalies	1	Number	2019	2224.1400981089523	4138.838202974096	871.1860967927213
1	Deaths	1	Global	1	Male	34	2-4 years	651	Digestive congenital anomalies	3	Rate	2019	0.332486451204634	0.6241749268992766	0.16182951060149445
1	Deaths	1	Global	2	Female	34	2-4 years	651	Digestive congenital anomalies	3	Rate	2019	0.7623721100612428	1.5130596742185876	0.20272005775562932
1	Deaths	1	Global	3	Both	34	2-4 years	651	Digestive congenital anomalies	3	Rate	2019	0.5402720963008408	1.0053767719362807	0.2116222531047117
1	Deaths	1	Global	1	Male	284	20-54 years	651	Digestive congenital anomalies	1	Number	2019	393.7461035931748	562.0018445848816	250.1879673040928
1	Deaths	1	Global	2	Female	284	20-54 years	651	Digestive congenital anomalies	1	Number	2019	285.63625496814603	444.31657551848383	186.45035207654522
1	Deaths	1	Global	3	Both	284	20-54 years	651	Digestive congenital anomalies	1	Number	2019	679.3823585613211	955.3209543556692	485.2804057652173
1	Deaths	1	Global	1	Male	284	20-54 years	651	Digestive congenital anomalies	3	Rate	2019	0.02099524960954978	0.029966947991130585	0.01334047188002791
1	Deaths	1	Global	2	Female	284	20-54 years	651	Digestive congenital anomalies	3	Rate	2019	0.015473175627305737	0.02406903286099743	0.01010018508951219
1	Deaths	1	Global	3	Both	284	20-54 years	651	Digestive congenital anomalies	3	Rate	2019	0.018256022763640276	0.02567090662499956	0.013040212220345362
1	Deaths	1	Global	1	Male	8	15-19 years	651	Digestive congenital anomalies	1	Number	2017	79.21776003699597	126.20103198558039	45.5185059135932
1	Deaths	1	Global	2	Female	8	15-19 years	651	Digestive congenital anomalies	1	Number	2017	66.08580190789783	104.29628615841622	40.76791777190604
1	Deaths	1	Global	3	Both	8	15-19 years	651	Digestive congenital anomalies	1	Number	2017	145.3035619448938	210.4204571301576	93.94221314457266
1	Deaths	1	Global	1	Male	8	15-19 years	651	Digestive congenital anomalies	3	Rate	2017	0.025506017680038594	0.040633385134344294	0.014655751640274158
1	Deaths	1	Global	2	Female	8	15-19 years	651	Digestive congenital anomalies	3	Rate	2017	0.022431709290479142	0.03540161280698057	0.013837981131137109
1	Deaths	1	Global	3	Both	8	15-19 years	651	Digestive congenital anomalies	3	Rate	2017	0.024009440867340828	0.03476912372362446	0.015522675296130325
1	Deaths	1	Global	1	Male	23	5-14 years	651	Digestive congenital anomalies	1	Number	2017	336.0889022685785	515.9516585849309	213.30817158511064
1	Deaths	1	Global	2	Female	23	5-14 years	651	Digestive congenital anomalies	1	Number	2017	320.9265366732278	467.6244947481325	199.19053458315
1	Deaths	1	Global	3	Both	23	5-14 years	651	Digestive congenital anomalies	1	Number	2017	657.0154389418066	898.9495033055019	482.64271835639454
1	Deaths	1	Global	1	Male	23	5-14 years	651	Digestive congenital anomalies	3	Rate	2017	0.050114716678088006	0.07693432010114538	0.03180669909643788
1	Deaths	1	Global	2	Female	23	5-14 years	651	Digestive congenital anomalies	3	Rate	2017	0.05104417328426521	0.0743768526882367	0.03168175579759069
1	Deaths	1	Global	3	Both	23	5-14 years	651	Digestive congenital anomalies	3	Rate	2017	0.050564453363906706	0.06918389971110586	0.037144584095416724
1	Deaths	1	Global	1	Male	28	<1 year	651	Digestive congenital anomalies	1	Number	2017	26285.783667534397	37260.88649666052	18965.156265484937
1	Deaths	1	Global	2	Female	28	<1 year	651	Digestive congenital anomalies	1	Number	2017	23831.82455779072	32606.846703134583	15672.938936361828
1	Deaths	1	Global	3	Both	28	<1 year	651	Digestive congenital anomalies	1	Number	2017	50117.608225325166	63556.96935168076	38962.0933469703
1	Deaths	1	Global	1	Male	28	<1 year	651	Digestive congenital anomalies	3	Rate	2017	36.98090552906347	52.42154241587466	26.68167177621801
1	Deaths	1	Global	2	Female	28	<1 year	651	Digestive congenital anomalies	3	Rate	2017	35.957810740479125	49.19769444223448	23.647562974214352
1	Deaths	1	Global	3	Both	28	<1 year	651	Digestive congenital anomalies	3	Rate	2017	36.487242471005395	46.27153277209268	28.365666229269234
1	Deaths	1	Global	1	Male	34	2-4 years	651	Digestive congenital anomalies	1	Number	2017	739.9664121271805	1440.2691264822497	346.09689178485536
1	Deaths	1	Global	2	Female	34	2-4 years	651	Digestive congenital anomalies	1	Number	2017	1673.7798606873978	3406.694508635596	405.00072998141184
1	Deaths	1	Global	3	Both	34	2-4 years	651	Digestive congenital anomalies	1	Number	2017	2413.746272814575	4647.87899998546	868.6546768684143
1	Deaths	1	Global	1	Male	34	2-4 years	651	Digestive congenital anomalies	3	Rate	2017	0.35104672885587734	0.6832766423414443	0.16419148185252766
1	Deaths	1	Global	2	Female	34	2-4 years	651	Digestive congenital anomalies	3	Rate	2017	0.847767273952802	1.7254862390266092	0.20513233123992117
1	Deaths	1	Global	3	Both	34	2-4 years	651	Digestive congenital anomalies	3	Rate	2017	0.5912820795607487	1.1385652218754347	0.21278953365716155
1	Deaths	1	Global	1	Male	284	20-54 years	651	Digestive congenital anomalies	1	Number	2017	388.86079257183525	546.5207618874384	254.80835436025276
1	Deaths	1	Global	2	Female	284	20-54 years	651	Digestive congenital anomalies	1	Number	2017	281.7101763564869	428.4774080220617	183.2159624697494
1	Deaths	1	Global	3	Both	284	20-54 years	651	Digestive congenital anomalies	1	Number	2017	670.5709689283232	925.6964475150611	476.73934477744984
1	Deaths	1	Global	1	Male	284	20-54 years	651	Digestive congenital anomalies	3	Rate	2017	0.021065504725415126	0.029606316481367866	0.01380356851445641
1	Deaths	1	Global	2	Female	284	20-54 years	651	Digestive congenital anomalies	3	Rate	2017	0.015471641478842876	0.02353215962746159	0.010062297788440606
1	Deaths	1	Global	3	Both	284	20-54 years	651	Digestive congenital anomalies	3	Rate	2017	0.018287752104927873	0.02524551157295528	0.013001593209275453
1	Deaths	1	Global	1	Male	8	15-19 years	651	Digestive congenital anomalies	1	Number	1993	71.4428314810259	109.67713476971876	47.79720282297851
1	Deaths	1	Global	2	Female	8	15-19 years	651	Digestive congenital anomalies	1	Number	1993	57.34264139996486	84.1322730728335	34.70399349812708
1	Deaths	1	Global	3	Both	8	15-19 years	651	Digestive congenital anomalies	1	Number	1993	128.78547288099065	178.36012955265457	92.09630413130154
1	Deaths	1	Global	1	Male	8	15-19 years	651	Digestive congenital anomalies	3	Rate	1993	0.027232158443257694	0.04180608536553793	0.018219056740011282
1	Deaths	1	Global	2	Female	8	15-19 years	651	Digestive congenital anomalies	3	Rate	1993	0.022490773695489193	0.032998129628701724	0.013611505243575742
1	Deaths	1	Global	3	Both	8	15-19 years	651	Digestive congenital anomalies	3	Rate	1993	0.02489531683091486	0.034478515595618604	0.017802991432300484
1	Deaths	1	Global	1	Male	23	5-14 years	651	Digestive congenital anomalies	1	Number	1993	359.44295612324896	571.9474234941582	227.68018107540757
1	Deaths	1	Global	2	Female	23	5-14 years	651	Digestive congenital anomalies	1	Number	1993	318.61185708453354	504.65126600434047	175.99214705945283
1	Deaths	1	Global	3	Both	23	5-14 years	651	Digestive congenital anomalies	1	Number	1993	678.0548132077828	959.2929731524465	438.18021873276894
1	Deaths	1	Global	1	Male	23	5-14 years	651	Digestive congenital anomalies	3	Rate	1993	0.0598864954335875	0.09529169004939525	0.03793360780066443
1	Deaths	1	Global	2	Female	23	5-14 years	651	Digestive congenital anomalies	3	Rate	1993	0.05619859081800806	0.08901329116713655	0.031042506547873893
1	Deaths	1	Global	3	Both	23	5-14 years	651	Digestive congenital anomalies	3	Rate	1993	0.058095102298102774	0.0821913248362484	0.03754287136736913
1	Deaths	1	Global	1	Male	28	<1 year	651	Digestive congenital anomalies	1	Number	1993	33685.104702263714	56016.757287669556	19167.960257847804
1	Deaths	1	Global	2	Female	28	<1 year	651	Digestive congenital anomalies	1	Number	1993	29619.303617077734	48620.56016099006	15297.378586688637
1	Deaths	1	Global	3	Both	28	<1 year	651	Digestive congenital anomalies	1	Number	1993	63304.40831934147	95046.352273721	38483.74653510186
1	Deaths	1	Global	1	Male	28	<1 year	651	Digestive congenital anomalies	3	Rate	1993	51.565771192112216	85.75147130315845	29.34266233137929
1	Deaths	1	Global	2	Female	28	<1 year	651	Digestive congenital anomalies	3	Rate	1993	48.549102957566234	79.69412824916834	25.07398612700025
1	Deaths	1	Global	3	Both	28	<1 year	651	Digestive congenital anomalies	3	Rate	1993	50.10896211950043	75.23447722084519	30.462027030030615
1	Deaths	1	Global	1	Male	34	2-4 years	651	Digestive congenital anomalies	1	Number	1993	883.0651614074407	2085.306718089221	303.4117535317803
1	Deaths	1	Global	2	Female	34	2-4 years	651	Digestive congenital anomalies	1	Number	1993	2049.895412527535	4696.762491196556	308.1897056337831
1	Deaths	1	Global	3	Both	34	2-4 years	651	Digestive congenital anomalies	1	Number	1993	2932.960573934974	6444.651305586993	672.1868128403308
1	Deaths	1	Global	1	Male	34	2-4 years	651	Digestive congenital anomalies	3	Rate	1993	0.4623979732572637	1.0919257629045078	0.15887500269167062
1	Deaths	1	Global	2	Female	34	2-4 years	651	Digestive congenital anomalies	3	Rate	1993	1.1456553164076249	2.6249490023047652	0.1722425312841187
1	Deaths	1	Global	3	Both	34	2-4 years	651	Digestive congenital anomalies	3	Rate	1993	0.7929001335626311	1.742254882788549	0.1817198016286578
1	Deaths	1	Global	1	Male	284	20-54 years	651	Digestive congenital anomalies	1	Number	1993	268.98109969350884	385.76695148403894	200.8669425217826
1	Deaths	1	Global	2	Female	284	20-54 years	651	Digestive congenital anomalies	1	Number	1993	187.17368660042462	245.57641494770849	120.36827738885138
1	Deaths	1	Global	3	Both	284	20-54 years	651	Digestive congenital anomalies	1	Number	1993	456.1547862939335	566.3238685615707	345.2102685936765
1	Deaths	1	Global	1	Male	284	20-54 years	651	Digestive congenital anomalies	3	Rate	1993	0.020791480055130863	0.029818696878138273	0.015526447895169881
1	Deaths	1	Global	2	Female	284	20-54 years	651	Digestive congenital anomalies	3	Rate	1993	0.014848904010615609	0.01948212208169095	0.009549082615900956
1	Deaths	1	Global	3	Both	284	20-54 years	651	Digestive congenital anomalies	3	Rate	1993	0.017858797132447278	0.022171998154562254	0.013515237239842368
1	Deaths	1	Global	1	Male	8	15-19 years	651	Digestive congenital anomalies	1	Number	1996	73.1481394972239	106.99368864905608	47.75653054896474
1	Deaths	1	Global	2	Female	8	15-19 years	651	Digestive congenital anomalies	1	Number	1996	58.819655357044475	86.8362812243328	36.09578392128006
1	Deaths	1	Global	3	Both	8	15-19 years	651	Digestive congenital anomalies	1	Number	1996	131.96779485426842	184.92855876191732	93.56787387630298
1	Deaths	1	Global	1	Male	8	15-19 years	651	Digestive congenital anomalies	3	Rate	1996	0.0271805371559958	0.039756936400181235	0.017745470519818868
1	Deaths	1	Global	2	Female	8	15-19 years	651	Digestive congenital anomalies	3	Rate	1996	0.022561896022558935	0.033308443173909935	0.013845530354457285
1	Deaths	1	Global	3	Both	8	15-19 years	651	Digestive congenital anomalies	3	Rate	1996	0.0249078992712773	0.03490383331108107	0.017660211569892385
1	Deaths	1	Global	1	Male	23	5-14 years	651	Digestive congenital anomalies	1	Number	1996	356.4130432117143	558.3166153419021	236.19702266788477
1	Deaths	1	Global	2	Female	23	5-14 years	651	Digestive congenital anomalies	1	Number	1996	315.8168772592599	480.85569385351613	181.27207270128466
1	Deaths	1	Global	3	Both	23	5-14 years	651	Digestive congenital anomalies	1	Number	1996	672.2299204709743	939.9686328084681	452.95962274648656
1	Deaths	1	Global	1	Male	23	5-14 years	651	Digestive congenital anomalies	3	Rate	1996	0.05729717385935628	0.0897553127953564	0.037971174542074944
1	Deaths	1	Global	2	Female	23	5-14 years	651	Digestive congenital anomalies	3	Rate	1996	0.05408853233744953	0.08235398618450518	0.03104565041383476
1	Deaths	1	Global	3	Both	23	5-14 years	651	Digestive congenital anomalies	3	Rate	1996	0.05574361181261283	0.07794542460501803	0.03756096628290128
1	Deaths	1	Global	1	Male	28	<1 year	651	Digestive congenital anomalies	1	Number	1996	32236.15194395942	52765.13014208434	19254.478690660453
1	Deaths	1	Global	2	Female	28	<1 year	651	Digestive congenital anomalies	1	Number	1996	27868.280080658806	44999.166799946215	15323.755093212816
1	Deaths	1	Global	3	Both	28	<1 year	651	Digestive congenital anomalies	1	Number	1996	60104.43202461816	87811.89275929485	38738.23301799382
1	Deaths	1	Global	1	Male	28	<1 year	651	Digestive congenital anomalies	3	Rate	1996	49.670489210507974	81.30219239472724	29.667913767158467
1	Deaths	1	Global	2	Female	28	<1 year	651	Digestive congenital anomalies	3	Rate	1996	46.05208242973499	74.36071880800209	25.322367603714163
1	Deaths	1	Global	3	Both	28	<1 year	651	Digestive congenital anomalies	3	Rate	1996	47.92454724802556	70.01721939170282	30.888109512713804
1	Deaths	1	Global	1	Male	34	2-4 years	651	Digestive congenital anomalies	1	Number	1996	827.6070899516623	1929.0813515184325	298.3145480087497
1	Deaths	1	Global	2	Female	34	2-4 years	651	Digestive congenital anomalies	1	Number	1996	1891.911527102984	4307.999925415662	305.1890584100413
1	Deaths	1	Global	3	Both	34	2-4 years	651	Digestive congenital anomalies	1	Number	1996	2719.5186170546485	5931.318035946982	666.213713709252
1	Deaths	1	Global	1	Male	34	2-4 years	651	Digestive congenital anomalies	3	Rate	1996	0.4399473407013191	1.0254796278347624	0.15858091802552213
1	Deaths	1	Global	2	Female	34	2-4 years	651	Digestive congenital anomalies	3	Rate	1996	1.076278759491764	2.450753509978793	0.17361726301175956
1	Deaths	1	Global	3	Both	34	2-4 years	651	Digestive congenital anomalies	3	Rate	1996	0.747330525989926	1.6299410490590955	0.18307719681186232
1	Deaths	1	Global	1	Male	284	20-54 years	651	Digestive congenital anomalies	1	Number	1996	280.4317433614457	398.1414512007758	209.59743087904704
1	Deaths	1	Global	2	Female	284	20-54 years	651	Digestive congenital anomalies	1	Number	1996	197.5285390437849	256.0328149774754	129.01094423641257
1	Deaths	1	Global	3	Both	284	20-54 years	651	Digestive congenital anomalies	1	Number	1996	477.96028240523003	597.0621200575149	361.2896002440132
1	Deaths	1	Global	1	Male	284	20-54 years	651	Digestive congenital anomalies	3	Rate	1996	0.02060694157209463	0.029256593864798987	0.015401829907032824
1	Deaths	1	Global	2	Female	284	20-54 years	651	Digestive congenital anomalies	3	Rate	1996	0.014850124793334932	0.019248455296687797	0.009698996564704156
1	Deaths	1	Global	3	Both	284	20-54 years	651	Digestive congenital anomalies	3	Rate	1996	0.0177613852777328	0.02218730455115622	0.013425809681255983
1	Deaths	1	Global	1	Male	8	15-19 years	651	Digestive congenital anomalies	1	Number	2021	76.82927710455921	122.57461087673062	43.68504844275179
1	Deaths	1	Global	2	Female	8	15-19 years	651	Digestive congenital anomalies	1	Number	2021	67.08767801712642	109.14070439006207	40.511213683271535
1	Deaths	1	Global	3	Both	8	15-19 years	651	Digestive congenital anomalies	1	Number	2021	143.9169551216854	209.6030169569018	93.70914845171357
1	Deaths	1	Global	1	Male	8	15-19 years	651	Digestive congenital anomalies	3	Rate	2021	0.02398442229616451	0.03826511638336226	0.013637518005713306
1	Deaths	1	Global	2	Female	8	15-19 years	651	Digestive congenital anomalies	3	Rate	2021	0.022093754458307528	0.03594293312082117	0.013341418787780064
1	Deaths	1	Global	3	Both	8	15-19 years	651	Digestive congenital anomalies	3	Rate	2021	0.02306435860168769	0.033591310648575276	0.015017976181622495
1	Deaths	1	Global	1	Male	23	5-14 years	651	Digestive congenital anomalies	1	Number	2021	304.60580648281353	462.43424981734796	187.6677683518823
1	Deaths	1	Global	2	Female	23	5-14 years	651	Digestive congenital anomalies	1	Number	2021	289.2173230796413	440.0157532000238	176.96606173007862
1	Deaths	1	Global	3	Both	23	5-14 years	651	Digestive congenital anomalies	1	Number	2021	593.8231295624548	835.7938459639064	421.4804589112557
1	Deaths	1	Global	1	Male	23	5-14 years	651	Digestive congenital anomalies	3	Rate	2021	0.04362815353801829	0.06623364368928365	0.026879324154495815
1	Deaths	1	Global	2	Female	23	5-14 years	651	Digestive congenital anomalies	3	Rate	2021	0.04412142102314845	0.06712640894753726	0.026996979410708367
1	Deaths	1	Global	3	Both	23	5-14 years	651	Digestive congenital anomalies	3	Rate	2021	0.04386701067945965	0.061741915633599875	0.03113568143744565
1	Deaths	1	Global	1	Male	28	<1 year	651	Digestive congenital anomalies	1	Number	2021	22360.834786901993	31043.838787937428	15422.11388017412
1	Deaths	1	Global	2	Female	28	<1 year	651	Digestive congenital anomalies	1	Number	2021	19480.85933825671	26576.107273818634	12597.911848153648
1	Deaths	1	Global	3	Both	28	<1 year	651	Digestive congenital anomalies	1	Number	2021	41841.69412515868	52892.975212767495	31457.167583076258
1	Deaths	1	Global	1	Male	28	<1 year	651	Digestive congenital anomalies	3	Rate	2021	34.160120715467926	47.4249414466691	23.56000019028944
1	Deaths	1	Global	2	Female	28	<1 year	651	Digestive congenital anomalies	3	Rate	2021	31.812951090389614	43.399748758239184	20.57284776340959
1	Deaths	1	Global	3	Both	28	<1 year	651	Digestive congenital anomalies	3	Rate	2021	33.025656432417165	41.74843451223643	24.82914783106207
1	Deaths	1	Global	1	Male	34	2-4 years	651	Digestive congenital anomalies	1	Number	2021	605.3150523225069	1142.2752690780649	277.3660012719663
1	Deaths	1	Global	2	Female	34	2-4 years	651	Digestive congenital anomalies	1	Number	2021	1346.034679638615	2708.5587940964697	331.1742245160008
1	Deaths	1	Global	3	Both	34	2-4 years	651	Digestive congenital anomalies	1	Number	2021	1951.3497319611222	3629.413263218299	750.7193582483088
1	Deaths	1	Global	1	Male	34	2-4 years	651	Digestive congenital anomalies	3	Rate	2021	0.2907276711566497	0.5486250961787844	0.13321653128967273
1	Deaths	1	Global	2	Female	34	2-4 years	651	Digestive congenital anomalies	3	Rate	2021	0.6907718193391934	1.3900058551890482	0.16995536968526218
1	Deaths	1	Global	3	Both	34	2-4 years	651	Digestive congenital anomalies	3	Rate	2021	0.4841261011627768	0.9004504235457854	0.18625202341915048
1	Deaths	1	Global	1	Male	284	20-54 years	651	Digestive congenital anomalies	1	Number	2021	395.5035293622673	585.7107389806685	257.0500488995531
1	Deaths	1	Global	2	Female	284	20-54 years	651	Digestive congenital anomalies	1	Number	2021	284.4972244083769	447.5789486844778	181.28332967561053
1	Deaths	1	Global	3	Both	284	20-54 years	651	Digestive congenital anomalies	1	Number	2021	680.0007537706437	956.1289175638777	487.2040828043574
1	Deaths	1	Global	1	Male	284	20-54 years	651	Digestive congenital anomalies	3	Rate	2021	0.0208008877057354	0.030804537520120846	0.013519144090913666
1	Deaths	1	Global	2	Female	284	20-54 years	651	Digestive congenital anomalies	3	Rate	2021	0.015228838272838295	0.02395843206561068	0.009703906654739958
1	Deaths	1	Global	3	Both	284	20-54 years	651	Digestive congenital anomalies	3	Rate	2021	0.018039423159409748	0.02536469855840885	0.012924810106408047
1	Deaths	1	Global	1	Male	8	15-19 years	651	Digestive congenital anomalies	1	Number	2002	79.92298056383167	117.43294014466657	53.624996047090896
1	Deaths	1	Global	2	Female	8	15-19 years	651	Digestive congenital anomalies	1	Number	2002	64.26835146190345	91.32759932713692	39.94327621550419
1	Deaths	1	Global	3	Both	8	15-19 years	651	Digestive congenital anomalies	1	Number	2002	144.19133202573516	201.53993808100637	102.21652641489138
1	Deaths	1	Global	1	Male	8	15-19 years	651	Digestive congenital anomalies	3	Rate	2002	0.02629903160632158	0.03864185973421348	0.01764555645925851
1	Deaths	1	Global	2	Female	8	15-19 years	651	Digestive congenital anomalies	3	Rate	2002	0.02207951633780972	0.03137577323158454	0.013722589730789244
1	Deaths	1	Global	3	Both	8	15-19 years	651	Digestive congenital anomalies	3	Rate	2002	0.024234747308914784	0.03387353042259003	0.01717989322699216
1	Deaths	1	Global	1	Male	23	5-14 years	651	Digestive congenital anomalies	1	Number	2002	334.6327737719563	530.1470440190535	228.69977275316836
1	Deaths	1	Global	2	Female	23	5-14 years	651	Digestive congenital anomalies	1	Number	2002	293.7107154800586	414.83265667499927	179.521401319591
1	Deaths	1	Global	3	Both	23	5-14 years	651	Digestive congenital anomalies	1	Number	2002	628.3434892520145	833.834570416125	446.94394415623395
1	Deaths	1	Global	1	Male	23	5-14 years	651	Digestive congenital anomalies	3	Rate	2002	0.05300690432016709	0.08397699161734769	0.036226777298963675
1	Deaths	1	Global	2	Female	23	5-14 years	651	Digestive congenital anomalies	3	Rate	2002	0.04989789561248156	0.07047504741386565	0.030498513234732672
1	Deaths	1	Global	3	Both	23	5-14 years	651	Digestive congenital anomalies	3	Rate	2002	0.0515067815823973	0.06835136486478315	0.036637037711068306
1	Deaths	1	Global	1	Male	28	<1 year	651	Digestive congenital anomalies	1	Number	2002	29961.52264932741	47033.259802831824	19526.66054653942
1	Deaths	1	Global	2	Female	28	<1 year	651	Digestive congenital anomalies	1	Number	2002	25597.244041810278	39735.04456506685	15477.174092641226
1	Deaths	1	Global	3	Both	28	<1 year	651	Digestive congenital anomalies	1	Number	2002	55558.76669113773	78381.96258311131	39010.281057641114
1	Deaths	1	Global	1	Male	28	<1 year	651	Digestive congenital anomalies	3	Rate	2002	45.79743190218994	71.89229126199137	29.847311737923075
1	Deaths	1	Global	2	Female	28	<1 year	651	Digestive congenital anomalies	3	Rate	2002	41.98627815543296	65.17602562613361	25.386675825423694
1	Deaths	1	Global	3	Both	28	<1 year	651	Digestive congenital anomalies	3	Rate	2002	43.95904079610926	62.01714141757062	30.86559761151203
1	Deaths	1	Global	1	Male	34	2-4 years	651	Digestive congenital anomalies	1	Number	2002	753.1199670536931	1675.3771075664201	297.83814786114255
1	Deaths	1	Global	2	Female	34	2-4 years	651	Digestive congenital anomalies	1	Number	2002	1671.63436625924	3714.741432136436	313.72275452887413
1	Deaths	1	Global	3	Both	34	2-4 years	651	Digestive congenital anomalies	1	Number	2002	2424.754333312934	5153.393069410041	682.2897970599375
1	Deaths	1	Global	1	Male	34	2-4 years	651	Digestive congenital anomalies	3	Rate	2002	0.4026077728016055	0.895633996425463	0.1592202552202162
1	Deaths	1	Global	2	Female	34	2-4 years	651	Digestive congenital anomalies	3	Rate	2002	0.9575226511979669	2.1278271949947407	0.17970236178491572
1	Deaths	1	Global	3	Both	34	2-4 years	651	Digestive congenital anomalies	3	Rate	2002	0.6704892435634767	1.4250081228530234	0.18866569847377407
1	Deaths	1	Global	1	Male	284	20-54 years	651	Digestive congenital anomalies	1	Number	2002	314.1421530218441	440.4999776034105	231.29670667858556
1	Deaths	1	Global	2	Female	284	20-54 years	651	Digestive congenital anomalies	1	Number	2002	222.15342520179183	297.70834745136335	148.04933698032903
1	Deaths	1	Global	3	Both	284	20-54 years	651	Digestive congenital anomalies	1	Number	2002	536.2955782236356	670.0313945952948	411.2777102441442
1	Deaths	1	Global	1	Male	284	20-54 years	651	Digestive congenital anomalies	3	Rate	2002	0.020946215396729754	0.029371440045150743	0.015422287623740157
1	Deaths	1	Global	2	Female	284	20-54 years	651	Digestive congenital anomalies	3	Rate	2002	0.015034247738142655	0.020147432096674914	0.010019248668384162
1	Deaths	1	Global	3	Both	284	20-54 years	651	Digestive congenital anomalies	3	Rate	2002	0.018012179569903274	0.022503869669964916	0.013813293025002399
1	Deaths	1	Global	1	Male	8	15-19 years	651	Digestive congenital anomalies	1	Number	2020	76.60194986707144	122.6232703827772	44.200785298116976
1	Deaths	1	Global	2	Female	8	15-19 years	651	Digestive congenital anomalies	1	Number	2020	66.69082849390271	108.81646682593889	40.385013445472964
1	Deaths	1	Global	3	Both	8	15-19 years	651	Digestive congenital anomalies	1	Number	2020	143.29277836097393	206.42963514598551	93.72277743195914
1	Deaths	1	Global	1	Male	8	15-19 years	651	Digestive congenital anomalies	3	Rate	2020	0.024176075016825022	0.038700703947182453	0.013950056141184592
1	Deaths	1	Global	2	Female	8	15-19 years	651	Digestive congenital anomalies	3	Rate	2020	0.022205677506939185	0.03623201906994249	0.013446775290331938
1	Deaths	1	Global	3	Both	8	15-19 years	651	Digestive congenital anomalies	3	Rate	2020	0.023217243529106903	0.03344709458236267	0.015185584177734886
1	Deaths	1	Global	1	Male	23	5-14 years	651	Digestive congenital anomalies	1	Number	2020	310.16237071622794	466.64638440188185	189.3225519661629
1	Deaths	1	Global	2	Female	23	5-14 years	651	Digestive congenital anomalies	1	Number	2020	299.4874912755091	447.9458568172878	185.57015025642124
1	Deaths	1	Global	3	Both	23	5-14 years	651	Digestive congenital anomalies	1	Number	2020	609.649861991738	847.4304262784008	441.3243804570735
1	Deaths	1	Global	1	Male	23	5-14 years	651	Digestive congenital anomalies	3	Rate	2020	0.04482630024490342	0.06744219450958337	0.02736189286266154
1	Deaths	1	Global	2	Female	23	5-14 years	651	Digestive congenital anomalies	3	Rate	2020	0.046109573131810376	0.06896646052241064	0.028570677118724856
1	Deaths	1	Global	3	Both	23	5-14 years	651	Digestive congenital anomalies	3	Rate	2020	0.04544765206724233	0.06317351247955764	0.03289946925646347
1	Deaths	1	Global	1	Male	28	<1 year	651	Digestive congenital anomalies	1	Number	2020	23353.47284702313	32113.54597790223	16236.98070086797
1	Deaths	1	Global	2	Female	28	<1 year	651	Digestive congenital anomalies	1	Number	2020	20454.297782935722	27660.18309284815	13449.507847731878
1	Deaths	1	Global	3	Both	28	<1 year	651	Digestive congenital anomalies	1	Number	2020	43807.77062995884	54890.78390476936	33197.398256627006
1	Deaths	1	Global	1	Male	28	<1 year	651	Digestive congenital anomalies	3	Rate	2020	34.99748811258764	48.12532384269915	24.33272099551467
1	Deaths	1	Global	2	Female	28	<1 year	651	Digestive congenital anomalies	3	Rate	2020	32.78976522897276	44.34133693709809	21.560564408144575
1	Deaths	1	Global	3	Both	28	<1 year	651	Digestive congenital anomalies	3	Rate	2020	33.930808768154286	42.51503021094408	25.712665941405998
1	Deaths	1	Global	1	Male	34	2-4 years	651	Digestive congenital anomalies	1	Number	2020	644.3732169999423	1234.941858799394	293.7831302030286
1	Deaths	1	Global	2	Female	34	2-4 years	651	Digestive congenital anomalies	1	Number	2020	1442.2269598830442	2906.5503651562403	357.5155983450311
1	Deaths	1	Global	3	Both	34	2-4 years	651	Digestive congenital anomalies	1	Number	2020	2086.6001768829856	3960.902362237059	782.1041617756437
1	Deaths	1	Global	1	Male	34	2-4 years	651	Digestive congenital anomalies	3	Rate	2020	0.30474683310493034	0.5840475839297105	0.13894040935757015
1	Deaths	1	Global	2	Female	34	2-4 years	651	Digestive congenital anomalies	3	Rate	2020	0.729135387591428	1.4694419020041498	0.18074636074645628
1	Deaths	1	Global	3	Both	34	2-4 years	651	Digestive congenital anomalies	3	Rate	2020	0.5098657347429922	0.9678559484184805	0.19110901911499886
1	Deaths	1	Global	1	Male	284	20-54 years	651	Digestive congenital anomalies	1	Number	2020	392.95235205465514	554.7413693401958	254.39766983384476
1	Deaths	1	Global	2	Female	284	20-54 years	651	Digestive congenital anomalies	1	Number	2020	296.6974983969751	461.0749503836223	198.12329984573097
1	Deaths	1	Global	3	Both	284	20-54 years	651	Digestive congenital anomalies	1	Number	2020	689.6498504516309	972.1541315552005	501.36119395756157
1	Deaths	1	Global	1	Male	284	20-54 years	651	Digestive congenital anomalies	3	Rate	2020	0.020805611978684822	0.02937184017010558	0.013469569985188338
1	Deaths	1	Global	2	Female	284	20-54 years	651	Digestive congenital anomalies	3	Rate	2020	0.015975084590397735	0.024825660393794854	0.01066755362436366
1	Deaths	1	Global	3	Both	284	20-54 years	651	Digestive congenital anomalies	3	Rate	2020	0.01841061525927888	0.025952236018119017	0.013384136952745925
2	DALYs (Disability-Adjusted Life Years)	1	Global	1	Male	8	15-19 years	651	Digestive congenital anomalies	1	Number	1990	9201.545244187048	12406.288835944222	6716.372373639529
2	DALYs (Disability-Adjusted Life Years)	1	Global	2	Female	8	15-19 years	651	Digestive congenital anomalies	1	Number	1990	8443.359237387469	11691.03435888019	6090.270199371995
2	DALYs (Disability-Adjusted Life Years)	1	Global	3	Both	8	15-19 years	651	Digestive congenital anomalies	1	Number	1990	17644.904481574493	23493.96378560589	13073.887050529545
2	DALYs (Disability-Adjusted Life Years)	1	Global	1	Male	8	15-19 years	651	Digestive congenital anomalies	3	Rate	1990	3.4869578961773544	4.70140673883897	2.545192906237664
2	DALYs (Disability-Adjusted Life Years)	1	Global	2	Female	8	15-19 years	651	Digestive congenital anomalies	3	Rate	1990	3.3041392920092822	4.57505181330637	2.383305092076681
2	DALYs (Disability-Adjusted Life Years)	1	Global	3	Both	8	15-19 years	651	Digestive congenital anomalies	3	Rate	1990	3.3970173012842833	4.52308492453386	2.5169997690870116
2	DALYs (Disability-Adjusted Life Years)	1	Global	1	Male	23	5-14 years	651	Digestive congenital anomalies	1	Number	1990	48366.31561868425	68402.17543609414	33871.79936950982
2	DALYs (Disability-Adjusted Life Years)	1	Global	2	Female	23	5-14 years	651	Digestive congenital anomalies	1	Number	1990	45481.65334940929	64807.86089282381	29947.370557457994
2	DALYs (Disability-Adjusted Life Years)	1	Global	3	Both	23	5-14 years	651	Digestive congenital anomalies	1	Number	1990	93847.96896809345	125988.29279114603	66053.10670294572
2	DALYs (Disability-Adjusted Life Years)	1	Global	1	Male	23	5-14 years	651	Digestive congenital anomalies	3	Rate	1990	8.42685582843322	11.917700643058454	5.901478462548216
2	DALYs (Disability-Adjusted Life Years)	1	Global	2	Female	23	5-14 years	651	Digestive congenital anomalies	3	Rate	1990	8.341295335351575	11.88570484908387	5.492321495392914
2	DALYs (Disability-Adjusted Life Years)	1	Global	3	Both	23	5-14 years	651	Digestive congenital anomalies	3	Rate	1990	8.385172427692265	11.256861182403483	5.901744014058097
2	DALYs (Disability-Adjusted Life Years)	1	Global	1	Male	28	<1 year	651	Digestive congenital anomalies	1	Number	1990	3167633.805914473	5391422.602059065	1758251.7195041655
2	DALYs (Disability-Adjusted Life Years)	1	Global	2	Female	28	<1 year	651	Digestive congenital anomalies	1	Number	1990	2786881.590035906	4594671.944961753	1356598.8125097728
2	DALYs (Disability-Adjusted Life Years)	1	Global	3	Both	28	<1 year	651	Digestive congenital anomalies	1	Number	1990	5954515.395950369	9080801.094691997	3459155.4356056005
2	DALYs (Disability-Adjusted Life Years)	1	Global	1	Male	28	<1 year	651	Digestive congenital anomalies	3	Rate	1990	4800.026675409953	8169.811882917627	2664.3405370744686
2	DALYs (Disability-Adjusted Life Years)	1	Global	2	Female	28	<1 year	651	Digestive congenital anomalies	3	Rate	1990	4512.759775512123	7440.0903178058325	2196.722162322923
2	DALYs (Disability-Adjusted Life Years)	1	Global	3	Both	28	<1 year	651	Digestive congenital anomalies	3	Rate	1990	4661.156448196277	7108.392835141165	2707.8046812930966
2	DALYs (Disability-Adjusted Life Years)	1	Global	1	Male	34	2-4 years	651	Digestive congenital anomalies	1	Number	1990	93344.64738365894	201149.7229748845	38930.72522962084
2	DALYs (Disability-Adjusted Life Years)	1	Global	2	Female	34	2-4 years	651	Digestive congenital anomalies	1	Number	1990	200237.2569061874	441256.35879411036	38594.49714723698
2	DALYs (Disability-Adjusted Life Years)	1	Global	3	Both	34	2-4 years	651	Digestive congenital anomalies	1	Number	1990	293581.90428984613	619337.8224478969	84002.21684896563
2	DALYs (Disability-Adjusted Life Years)	1	Global	1	Male	34	2-4 years	651	Digestive congenital anomalies	3	Rate	1990	49.31052955714942	106.25996924491947	20.56566424453111
2	DALYs (Disability-Adjusted Life Years)	1	Global	2	Female	34	2-4 years	651	Digestive congenital anomalies	3	Rate	1990	112.3207521932497	247.51760434387717	21.649132719236416
2	DALYs (Disability-Adjusted Life Years)	1	Global	3	Both	34	2-4 years	651	Digestive congenital anomalies	3	Rate	1990	79.87051005720895	168.49413078197512	22.853247450289818
2	DALYs (Disability-Adjusted Life Years)	1	Global	1	Male	284	20-54 years	651	Digestive congenital anomalies	1	Number	1990	22141.768136108738	28466.814351439498	17513.516984749593
2	DALYs (Disability-Adjusted Life Years)	1	Global	2	Female	284	20-54 years	651	Digestive congenital anomalies	1	Number	1990	19899.35214196525	26746.764453546148	14827.728404921292
2	DALYs (Disability-Adjusted Life Years)	1	Global	3	Both	284	20-54 years	651	Digestive congenital anomalies	1	Number	1990	42041.12027807403	53324.550545386955	33011.34919636689
2	DALYs (Disability-Adjusted Life Years)	1	Global	1	Male	284	20-54 years	651	Digestive congenital anomalies	3	Rate	1990	1.8195474110989938	2.3393216854677203	1.4392109199658387
2	DALYs (Disability-Adjusted Life Years)	1	Global	2	Female	284	20-54 years	651	Digestive congenital anomalies	3	Rate	1990	1.6768083074382147	2.2538018581126553	1.2494506349971117
2	DALYs (Disability-Adjusted Life Years)	1	Global	3	Both	284	20-54 years	651	Digestive congenital anomalies	3	Rate	1990	1.7490728930315522	2.218507149074952	1.373399558809506
2	DALYs (Disability-Adjusted Life Years)	1	Global	1	Male	8	15-19 years	651	Digestive congenital anomalies	1	Number	1996	9556.782977708128	13325.557659097396	7034.651166444934
2	DALYs (Disability-Adjusted Life Years)	1	Global	2	Female	8	15-19 years	651	Digestive congenital anomalies	1	Number	1996	8854.276320424713	12063.388099099986	6601.279814863014
2	DALYs (Disability-Adjusted Life Years)	1	Global	3	Both	8	15-19 years	651	Digestive congenital anomalies	1	Number	1996	18411.05929813285	24002.580831689178	13920.41542227131
2	DALYs (Disability-Adjusted Life Years)	1	Global	1	Male	8	15-19 years	651	Digestive congenital anomalies	3	Rate	1996	3.551129209885676	4.951538310707237	2.6139502484035475
2	DALYs (Disability-Adjusted Life Years)	1	Global	2	Female	8	15-19 years	651	Digestive congenital anomalies	3	Rate	1996	3.3963011255981925	4.6272441808700995	2.53210237113229
2	DALYs (Disability-Adjusted Life Years)	1	Global	3	Both	8	15-19 years	651	Digestive congenital anomalies	3	Rate	1996	3.4749448604624784	4.530301247108159	2.627370606102497
2	DALYs (Disability-Adjusted Life Years)	1	Global	1	Male	23	5-14 years	651	Digestive congenital anomalies	1	Number	1996	49538.31301259925	68713.86300525919	35874.645587487124
2	DALYs (Disability-Adjusted Life Years)	1	Global	2	Female	23	5-14 years	651	Digestive congenital anomalies	1	Number	1996	46169.03448907701	64038.95461633003	31856.50276555244
2	DALYs (Disability-Adjusted Life Years)	1	Global	3	Both	23	5-14 years	651	Digestive congenital anomalies	1	Number	1996	95707.34750167634	125766.00984851993	69980.12938287444
2	DALYs (Disability-Adjusted Life Years)	1	Global	1	Male	23	5-14 years	651	Digestive congenital anomalies	3	Rate	1996	7.963808809589664	11.04648168788151	5.767229467379601
2	DALYs (Disability-Adjusted Life Years)	1	Global	2	Female	23	5-14 years	651	Digestive congenital anomalies	3	Rate	1996	7.90716232971063	10.967662962414632	5.455919566255902
2	DALYs (Disability-Adjusted Life Years)	1	Global	3	Both	23	5-14 years	651	Digestive congenital anomalies	3	Rate	1996	7.936381681747293	10.428949112091534	5.802992470466517
2	DALYs (Disability-Adjusted Life Years)	1	Global	1	Male	28	<1 year	651	Digestive congenital anomalies	1	Number	1996	2906381.2378136	4749017.409034066	1741119.5054284406
2	DALYs (Disability-Adjusted Life Years)	1	Global	2	Female	28	<1 year	651	Digestive congenital anomalies	1	Number	1996	2511319.0234638946	4047814.418596436	1382454.8249986046
2	DALYs (Disability-Adjusted Life Years)	1	Global	3	Both	28	<1 year	651	Digestive congenital anomalies	1	Number	1996	5417700.261277493	7906552.72816822	3501018.2904643454
2	DALYs (Disability-Adjusted Life Years)	1	Global	1	Male	28	<1 year	651	Digestive congenital anomalies	3	Rate	1996	4478.24474104126	7317.437217258887	2682.772365601591
2	DALYs (Disability-Adjusted Life Years)	1	Global	2	Female	28	<1 year	651	Digestive congenital anomalies	3	Rate	1996	4149.932121436708	6688.9769560930135	2284.4941766035067
2	DALYs (Disability-Adjusted Life Years)	1	Global	3	Both	28	<1 year	651	Digestive congenital anomalies	3	Rate	1996	4319.8283953650425	6304.326436940663	2791.5531488399606
2	DALYs (Disability-Adjusted Life Years)	1	Global	1	Male	34	2-4 years	651	Digestive congenital anomalies	1	Number	1996	85928.7562415588	182383.63833172154	39305.95911790963
2	DALYs (Disability-Adjusted Life Years)	1	Global	2	Female	34	2-4 years	651	Digestive congenital anomalies	1	Number	1996	177772.7216910291	389063.7321903085	39184.03379509119
2	DALYs (Disability-Adjusted Life Years)	1	Global	3	Both	34	2-4 years	651	Digestive congenital anomalies	1	Number	1996	263701.4779325878	543020.0648485541	85144.74772260955
2	DALYs (Disability-Adjusted Life Years)	1	Global	1	Male	34	2-4 years	651	Digestive congenital anomalies	3	Rate	1996	45.678835110576074	96.95324948963233	20.894639977829474
2	DALYs (Disability-Adjusted Life Years)	1	Global	2	Female	34	2-4 years	651	Digestive congenital anomalies	3	Rate	1996	101.13210984346436	221.33224785950952	22.291181527627764
2	DALYs (Disability-Adjusted Life Years)	1	Global	3	Both	34	2-4 years	651	Digestive congenital anomalies	3	Rate	1996	72.46582647818718	149.2232736122501	23.397989887538508
2	DALYs (Disability-Adjusted Life Years)	1	Global	1	Male	284	20-54 years	651	Digestive congenital anomalies	1	Number	1996	25583.689419834536	32800.230611607716	20045.47116863153
2	DALYs (Disability-Adjusted Life Years)	1	Global	2	Female	284	20-54 years	651	Digestive congenital anomalies	1	Number	1996	23402.707576572997	31141.44845217842	17642.308365528108
2	DALYs (Disability-Adjusted Life Years)	1	Global	3	Both	284	20-54 years	651	Digestive congenital anomalies	1	Number	1996	48986.39699640755	62546.13177378902	38266.37971139465
2	DALYs (Disability-Adjusted Life Years)	1	Global	1	Male	284	20-54 years	651	Digestive congenital anomalies	3	Rate	1996	1.8799640395689492	2.4102565125569733	1.4729996262394884
2	DALYs (Disability-Adjusted Life Years)	1	Global	2	Female	284	20-54 years	651	Digestive congenital anomalies	3	Rate	1996	1.759407170712676	2.34120293704773	1.32634242190449
2	DALYs (Disability-Adjusted Life Years)	1	Global	3	Both	284	20-54 years	651	Digestive congenital anomalies	3	Rate	1996	1.8203735800865064	2.3242641385926914	1.4220091883322155
2	DALYs (Disability-Adjusted Life Years)	1	Global	1	Male	8	15-19 years	651	Digestive congenital anomalies	1	Number	1995	9461.823449184963	13167.150070085248	6971.063032006257
2	DALYs (Disability-Adjusted Life Years)	1	Global	2	Female	8	15-19 years	651	Digestive congenital anomalies	1	Number	1995	8738.856473670588	11890.513734239088	6479.520540314832
2	DALYs (Disability-Adjusted Life Years)	1	Global	3	Both	8	15-19 years	651	Digestive congenital anomalies	1	Number	1995	18200.67992285557	23971.403005445307	13644.766756015502
2	DALYs (Disability-Adjusted Life Years)	1	Global	1	Male	8	15-19 years	651	Digestive congenital anomalies	3	Rate	1995	3.5608798514280817	4.955349213299387	2.623502544411191
2	DALYs (Disability-Adjusted Life Years)	1	Global	2	Female	8	15-19 years	651	Digestive congenital anomalies	3	Rate	1995	3.3887437517813677	4.610889793621765	2.512621051929017
2	DALYs (Disability-Adjusted Life Years)	1	Global	3	Both	8	15-19 years	651	Digestive congenital anomalies	3	Rate	1995	3.476100031764177	4.578235269333109	2.605978147796511
2	DALYs (Disability-Adjusted Life Years)	1	Global	1	Male	23	5-14 years	651	Digestive congenital anomalies	1	Number	1995	49791.37695902085	68856.35897531835	36010.749664983
2	DALYs (Disability-Adjusted Life Years)	1	Global	2	Female	23	5-14 years	651	Digestive congenital anomalies	1	Number	1995	46405.73318025666	65521.579201271015	31550.991801062075
2	DALYs (Disability-Adjusted Life Years)	1	Global	3	Both	23	5-14 years	651	Digestive congenital anomalies	1	Number	1995	96197.11013927752	128173.3800112775	69773.98775907017
2	DALYs (Disability-Adjusted Life Years)	1	Global	1	Male	23	5-14 years	651	Digestive congenital anomalies	3	Rate	1995	8.088215800028557	11.18517150178367	5.849661772778501
2	DALYs (Disability-Adjusted Life Years)	1	Global	2	Female	23	5-14 years	651	Digestive congenital anomalies	3	Rate	1995	8.015415662963063	11.317194152540203	5.449635131976445
2	DALYs (Disability-Adjusted Life Years)	1	Global	3	Both	23	5-14 years	651	Digestive congenital anomalies	3	Rate	1995	8.052932449664091	10.729756534073937	5.840978064247087
2	DALYs (Disability-Adjusted Life Years)	1	Global	1	Male	28	<1 year	651	Digestive congenital anomalies	1	Number	1995	2954005.2250862196	4849809.732041431	1728979.1275395483
2	DALYs (Disability-Adjusted Life Years)	1	Global	2	Female	28	<1 year	651	Digestive congenital anomalies	1	Number	1995	2567447.336806504	4134765.057463732	1384101.223041829
2	DALYs (Disability-Adjusted Life Years)	1	Global	3	Both	28	<1 year	651	Digestive congenital anomalies	1	Number	1995	5521452.561892729	8085087.823171988	3487647.0825184127
2	DALYs (Disability-Adjusted Life Years)	1	Global	1	Male	28	<1 year	651	Digestive congenital anomalies	3	Rate	1995	4543.278989086444	7459.038484269323	2659.180991289602
2	DALYs (Disability-Adjusted Life Years)	1	Global	2	Female	28	<1 year	651	Digestive congenital anomalies	3	Rate	1995	4233.543876668029	6817.942880284969	2282.287614431048
2	DALYs (Disability-Adjusted Life Years)	1	Global	3	Both	28	<1 year	651	Digestive congenital anomalies	3	Rate	1995	4393.801761795236	6433.863684150679	2775.3620490106023
2	DALYs (Disability-Adjusted Life Years)	1	Global	1	Male	34	2-4 years	651	Digestive congenital anomalies	1	Number	1995	87668.25920945783	185802.41460021376	39242.850916608084
2	DALYs (Disability-Adjusted Life Years)	1	Global	2	Female	34	2-4 years	651	Digestive congenital anomalies	1	Number	1995	182653.60577148065	398252.4225564323	39381.61589204656
2	DALYs (Disability-Adjusted Life Years)	1	Global	3	Both	34	2-4 years	651	Digestive congenital anomalies	1	Number	1995	270321.8649809386	558490.6956154904	84687.41581634266
2	DALYs (Disability-Adjusted Life Years)	1	Global	1	Male	34	2-4 years	651	Digestive congenital anomalies	3	Rate	1995	46.386043017400105	98.3096832776227	20.763735782571832
2	DALYs (Disability-Adjusted Life Years)	1	Global	2	Female	34	2-4 years	651	Digestive congenital anomalies	3	Rate	1995	103.34317047295421	225.32633736783592	22.281635379944003
2	DALYs (Disability-Adjusted Life Years)	1	Global	3	Both	34	2-4 years	651	Digestive congenital anomalies	3	Rate	1995	73.91057600176651	152.7008146658015	23.154973732991817
2	DALYs (Disability-Adjusted Life Years)	1	Global	1	Male	284	20-54 years	651	Digestive congenital anomalies	1	Number	1995	25318.474990602055	32573.3887697193	19970.824081615174
2	DALYs (Disability-Adjusted Life Years)	1	Global	2	Female	284	20-54 years	651	Digestive congenital anomalies	1	Number	1995	23001.377299196996	30585.93482839681	17281.936761991994
2	DALYs (Disability-Adjusted Life Years)	1	Global	3	Both	284	20-54 years	651	Digestive congenital anomalies	1	Number	1995	48319.85228979901	61878.68068340958	37741.23399207127
2	DALYs (Disability-Adjusted Life Years)	1	Global	1	Male	284	20-54 years	651	Digestive congenital anomalies	3	Rate	1995	1.890869962996903	2.432691638834691	1.4914891756410391
2	DALYs (Disability-Adjusted Life Years)	1	Global	2	Female	284	20-54 years	651	Digestive congenital anomalies	3	Rate	1995	1.7597296701107372	2.3399893104436944	1.3221615593478608
2	DALYs (Disability-Adjusted Life Years)	1	Global	3	Both	284	20-54 years	651	Digestive congenital anomalies	3	Rate	1995	1.826090011637137	2.338501368993484	1.4263059002423935
2	DALYs (Disability-Adjusted Life Years)	1	Global	1	Male	8	15-19 years	651	Digestive congenital anomalies	1	Number	1994	9377.480755706632	12922.948770461559	7055.251976453104
2	DALYs (Disability-Adjusted Life Years)	1	Global	2	Female	8	15-19 years	651	Digestive congenital anomalies	1	Number	1994	8665.226230547909	11664.059678010966	6407.601106350696
2	DALYs (Disability-Adjusted Life Years)	1	Global	3	Both	8	15-19 years	651	Digestive congenital anomalies	1	Number	1994	18042.706986254554	23676.735786792276	13528.949837206825
2	DALYs (Disability-Adjusted Life Years)	1	Global	1	Male	8	15-19 years	651	Digestive congenital anomalies	3	Rate	1994	3.56075257418487	4.907013333242795	2.678971814619866
2	DALYs (Disability-Adjusted Life Years)	1	Global	2	Female	8	15-19 years	651	Digestive congenital anomalies	3	Rate	1994	3.3864029840372796	4.558358368112414	2.5041145989438913
2	DALYs (Disability-Adjusted Life Years)	1	Global	3	Both	8	15-19 years	651	Digestive congenital anomalies	3	Rate	1994	3.474832551437554	4.559886290145373	2.605531160978576
2	DALYs (Disability-Adjusted Life Years)	1	Global	1	Male	23	5-14 years	651	Digestive congenital anomalies	1	Number	1994	49642.641565430844	69062.62189748631	35784.26109653691
2	DALYs (Disability-Adjusted Life Years)	1	Global	2	Female	23	5-14 years	651	Digestive congenital anomalies	1	Number	1994	46303.96597888822	65152.484777092424	31151.434871565107
2	DALYs (Disability-Adjusted Life Years)	1	Global	3	Both	23	5-14 years	651	Digestive congenital anomalies	1	Number	1994	95946.60754431908	128250.70416483337	69594.29104224037
2	DALYs (Disability-Adjusted Life Years)	1	Global	1	Male	23	5-14 years	651	Digestive congenital anomalies	3	Rate	1994	8.16066820114601	11.353085263678905	5.88251294498737
2	DALYs (Disability-Adjusted Life Years)	1	Global	2	Female	23	5-14 years	651	Digestive congenital anomalies	3	Rate	1994	8.076100425593872	11.363562470581446	5.433273610705674
2	DALYs (Disability-Adjusted Life Years)	1	Global	3	Both	23	5-14 years	651	Digestive congenital anomalies	3	Rate	1994	8.119635670179125	10.853421698952287	5.889528587307104
2	DALYs (Disability-Adjusted Life Years)	1	Global	1	Male	28	<1 year	651	Digestive congenital anomalies	1	Number	1994	2996920.3634533873	4952533.589195836	1726041.812040334
2	DALYs (Disability-Adjusted Life Years)	1	Global	2	Female	28	<1 year	651	Digestive congenital anomalies	1	Number	1994	2615478.652451001	4261421.427676354	1384298.104336711
2	DALYs (Disability-Adjusted Life Years)	1	Global	3	Both	28	<1 year	651	Digestive congenital anomalies	1	Number	1994	5612399.015904388	8277419.899519967	3487389.4225214217
2	DALYs (Disability-Adjusted Life Years)	1	Global	1	Male	28	<1 year	651	Digestive congenital anomalies	3	Rate	1994	4598.354497952124	7598.969056320033	2648.369381728672
2	DALYs (Disability-Adjusted Life Years)	1	Global	2	Female	28	<1 year	651	Digestive congenital anomalies	3	Rate	1994	4300.068342914672	7006.137618365682	2275.9032844855547
2	DALYs (Disability-Adjusted Life Years)	1	Global	3	Both	28	<1 year	651	Digestive congenital anomalies	3	Rate	1994	4454.360066316554	6569.491682268488	2767.816068557092
2	DALYs (Disability-Adjusted Life Years)	1	Global	1	Male	34	2-4 years	651	Digestive congenital anomalies	1	Number	1994	89378.39363488568	190094.84998356755	39466.66212354209
2	DALYs (Disability-Adjusted Life Years)	1	Global	2	Female	34	2-4 years	651	Digestive congenital anomalies	1	Number	1994	187196.5840652923	410402.70574223006	39236.288461166274
2	DALYs (Disability-Adjusted Life Years)	1	Global	3	Both	34	2-4 years	651	Digestive congenital anomalies	1	Number	1994	276574.97770017793	573680.5232201265	85956.18057663341
2	DALYs (Disability-Adjusted Life Years)	1	Global	1	Male	34	2-4 years	651	Digestive congenital anomalies	3	Rate	1994	46.99786783912341	99.95763263459024	20.75276691714445
2	DALYs (Disability-Adjusted Life Years)	1	Global	2	Female	34	2-4 years	651	Digestive congenital anomalies	3	Rate	1994	105.17306773302623	230.5774530254774	22.04421007212117
2	DALYs (Disability-Adjusted Life Years)	1	Global	3	Both	34	2-4 years	651	Digestive congenital anomalies	3	Rate	1994	75.1226611943981	155.82178813880049	23.347220651403052
2	DALYs (Disability-Adjusted Life Years)	1	Global	1	Male	284	20-54 years	651	Digestive congenital anomalies	1	Number	1994	24853.212275799815	32096.023285782034	19538.594594413953
2	DALYs (Disability-Adjusted Life Years)	1	Global	2	Female	284	20-54 years	651	Digestive congenital anomalies	1	Number	1994	22516.69940025031	30075.532656315725	16930.454045611034
2	DALYs (Disability-Adjusted Life Years)	1	Global	3	Both	284	20-54 years	651	Digestive congenital anomalies	1	Number	1994	47369.911676050186	60721.7292538888	36914.19267487521
2	DALYs (Disability-Adjusted Life Years)	1	Global	1	Male	284	20-54 years	651	Digestive congenital anomalies	3	Rate	1994	1.8873617880540008	2.437383434617885	1.48376782930723
2	DALYs (Disability-Adjusted Life Years)	1	Global	2	Female	284	20-54 years	651	Digestive congenital anomalies	3	Rate	1994	1.7534890073554454	2.3421334968224983	1.3184598919584738
2	DALYs (Disability-Adjusted Life Years)	1	Global	3	Both	284	20-54 years	651	Digestive congenital anomalies	3	Rate	1994	1.8212673236765664	2.3346148940184084	1.4192682764203335
2	DALYs (Disability-Adjusted Life Years)	1	Global	1	Male	8	15-19 years	651	Digestive congenital anomalies	1	Number	1993	9280.590090175512	12715.321010650623	6880.8971104845195
2	DALYs (Disability-Adjusted Life Years)	1	Global	2	Female	8	15-19 years	651	Digestive congenital anomalies	1	Number	1993	8608.288573834812	11750.421529263558	6352.34536684083
2	DALYs (Disability-Adjusted Life Years)	1	Global	3	Both	8	15-19 years	651	Digestive congenital anomalies	1	Number	1993	17888.878664010328	23657.234284274382	13472.393390018296
2	DALYs (Disability-Adjusted Life Years)	1	Global	1	Male	8	15-19 years	651	Digestive congenital anomalies	3	Rate	1993	3.537520763713124	4.84675130087592	2.6228199031309973
2	DALYs (Disability-Adjusted Life Years)	1	Global	2	Female	8	15-19 years	651	Digestive congenital anomalies	3	Rate	1993	3.376319358384198	4.608718136961038	2.491499494847024
2	DALYs (Disability-Adjusted Life Years)	1	Global	3	Both	8	15-19 years	651	Digestive congenital anomalies	3	Rate	1993	3.4580709464170116	4.573142681973442	2.604327137309715
2	DALYs (Disability-Adjusted Life Years)	1	Global	1	Male	23	5-14 years	651	Digestive congenital anomalies	1	Number	1993	49421.386646819636	69332.3978949174	35505.08867776659
2	DALYs (Disability-Adjusted Life Years)	1	Global	2	Female	23	5-14 years	651	Digestive congenital anomalies	1	Number	1993	46116.84961122557	65713.91674458756	31047.813570462895
2	DALYs (Disability-Adjusted Life Years)	1	Global	3	Both	23	5-14 years	651	Digestive congenital anomalies	1	Number	1993	95538.2362580453	127367.5479564548	68410.91884498944
2	DALYs (Disability-Adjusted Life Years)	1	Global	1	Male	23	5-14 years	651	Digestive congenital anomalies	3	Rate	1993	8.234056601547326	11.551413817412353	5.915473637049409
2	DALYs (Disability-Adjusted Life Years)	1	Global	2	Female	23	5-14 years	651	Digestive congenital anomalies	3	Rate	1993	8.134355026307944	11.590998376428589	5.476391828623327
2	DALYs (Disability-Adjusted Life Years)	1	Global	3	Both	23	5-14 years	651	Digestive congenital anomalies	3	Rate	1993	8.18562673795316	10.912732398407565	5.861383550696777
2	DALYs (Disability-Adjusted Life Years)	1	Global	1	Male	28	<1 year	651	Digestive congenital anomalies	1	Number	1993	3036815.1871858267	5044903.078887812	1733730.450389782
2	DALYs (Disability-Adjusted Life Years)	1	Global	2	Female	28	<1 year	651	Digestive congenital anomalies	1	Number	1993	2668721.3872345067	4372879.654364783	1385019.3054797295
2	DALYs (Disability-Adjusted Life Years)	1	Global	3	Both	28	<1 year	651	Digestive congenital anomalies	1	Number	1993	5705536.574420326	8552395.806945868	3479571.784025988
2	DALYs (Disability-Adjusted Life Years)	1	Global	1	Male	28	<1 year	651	Digestive congenital anomalies	3	Rate	1993	4648.8119446050705	7722.829427180888	2654.0261193722595
2	DALYs (Disability-Adjusted Life Years)	1	Global	2	Female	28	<1 year	651	Digestive congenital anomalies	3	Rate	1993	4374.310452025737	7167.602159234968	2270.1899318518267
2	DALYs (Disability-Adjusted Life Years)	1	Global	3	Both	28	<1 year	651	Digestive congenital anomalies	3	Rate	1993	4516.2497157674525	6769.697228025254	2754.2747076678547
2	DALYs (Disability-Adjusted Life Years)	1	Global	1	Male	34	2-4 years	651	Digestive congenital anomalies	1	Number	1993	91271.5160326593	196777.44998025108	40259.85179327996
2	DALYs (Disability-Adjusted Life Years)	1	Global	2	Female	34	2-4 years	651	Digestive congenital anomalies	1	Number	1993	192055.0772479004	419331.98569591483	39113.188951383054
2	DALYs (Disability-Adjusted Life Years)	1	Global	3	Both	34	2-4 years	651	Digestive congenital anomalies	1	Number	1993	283326.5932805596	587684.2453861918	85803.52655575675
2	DALYs (Disability-Adjusted Life Years)	1	Global	1	Male	34	2-4 years	651	Digestive congenital anomalies	3	Rate	1993	47.792355393518854	103.03825587296465	21.08120067060503
2	DALYs (Disability-Adjusted Life Years)	1	Global	2	Female	34	2-4 years	651	Digestive congenital anomalies	3	Rate	1993	107.3366567618382	234.35825838545756	21.859765425084184
2	DALYs (Disability-Adjusted Life Years)	1	Global	3	Both	34	2-4 years	651	Digestive congenital anomalies	3	Rate	1993	76.59485628632318	158.87527462880135	23.19622986780479
2	DALYs (Disability-Adjusted Life Years)	1	Global	1	Male	284	20-54 years	651	Digestive congenital anomalies	1	Number	1993	24336.516275294438	31413.565255085472	19233.778955508096
2	DALYs (Disability-Adjusted Life Years)	1	Global	2	Female	284	20-54 years	651	Digestive congenital anomalies	1	Number	1993	21897.186953458382	29529.081464712304	16463.481591715296
2	DALYs (Disability-Adjusted Life Years)	1	Global	3	Both	284	20-54 years	651	Digestive congenital anomalies	1	Number	1993	46233.70322875279	58835.19941792879	36339.28156348676
2	DALYs (Disability-Adjusted Life Years)	1	Global	1	Male	284	20-54 years	651	Digestive congenital anomalies	3	Rate	1993	1.881144040699166	2.4281799583906722	1.486716843651498
2	DALYs (Disability-Adjusted Life Years)	1	Global	2	Female	284	20-54 years	651	Digestive congenital anomalies	3	Rate	1993	1.7371524442350252	2.342607575642885	1.3060845371806822
2	DALYs (Disability-Adjusted Life Years)	1	Global	3	Both	284	20-54 years	651	Digestive congenital anomalies	3	Rate	1993	1.8100836633818085	2.3034415558555867	1.422709739941235
2	DALYs (Disability-Adjusted Life Years)	1	Global	1	Male	8	15-19 years	651	Digestive congenital anomalies	1	Number	1992	9231.35250711942	12609.399496557888	6882.039993058564
2	DALYs (Disability-Adjusted Life Years)	1	Global	2	Female	8	15-19 years	651	Digestive congenital anomalies	1	Number	1992	8534.01459531697	11842.720149608853	6232.268252694807
2	DALYs (Disability-Adjusted Life Years)	1	Global	3	Both	8	15-19 years	651	Digestive congenital anomalies	1	Number	1992	17765.36710243639	23830.04428171139	13239.631179399814
2	DALYs (Disability-Adjusted Life Years)	1	Global	1	Male	8	15-19 years	651	Digestive congenital anomalies	3	Rate	1992	3.518352053414574	4.805829544134991	2.6229568768590386
2	DALYs (Disability-Adjusted Life Years)	1	Global	2	Female	8	15-19 years	651	Digestive congenital anomalies	3	Rate	1992	3.3477443697629274	4.645691574664857	2.4448096169486724
2	DALYs (Disability-Adjusted Life Years)	1	Global	3	Both	8	15-19 years	651	Digestive congenital anomalies	3	Rate	1992	3.4342781974937613	4.606659747029302	2.559394153810405
2	DALYs (Disability-Adjusted Life Years)	1	Global	1	Male	23	5-14 years	651	Digestive congenital anomalies	1	Number	1992	49091.08728860953	68888.74635460477	34672.44470757828
2	DALYs (Disability-Adjusted Life Years)	1	Global	2	Female	23	5-14 years	651	Digestive congenital anomalies	1	Number	1992	46050.637881526156	66372.22501682321	30758.150562202864
2	DALYs (Disability-Adjusted Life Years)	1	Global	3	Both	23	5-14 years	651	Digestive congenital anomalies	1	Number	1992	95141.72517013573	127044.20735586633	67542.50590658777
2	DALYs (Disability-Adjusted Life Years)	1	Global	1	Male	23	5-14 years	651	Digestive congenital anomalies	3	Rate	1992	8.300474131830043	11.647924066723085	5.862525078953349
2	DALYs (Disability-Adjusted Life Years)	1	Global	2	Female	23	5-14 years	651	Digestive congenital anomalies	3	Rate	1992	8.2262305108065	11.856366113932538	5.494465402666592
2	DALYs (Disability-Adjusted Life Years)	1	Global	3	Both	23	5-14 years	651	Digestive congenital anomalies	3	Rate	1992	8.26437200757672	11.035542913680134	5.8669988812774125
2	DALYs (Disability-Adjusted Life Years)	1	Global	1	Male	28	<1 year	651	Digestive congenital anomalies	1	Number	1992	3076867.7471818295	5190505.709149494	1737914.820605983
2	DALYs (Disability-Adjusted Life Years)	1	Global	2	Female	28	<1 year	651	Digestive congenital anomalies	1	Number	1992	2712937.884386876	4455015.650847806	1374989.0232219605
2	DALYs (Disability-Adjusted Life Years)	1	Global	3	Both	28	<1 year	651	Digestive congenital anomalies	1	Number	1992	5789805.631568702	8750864.802634183	3494249.7531897146
2	DALYs (Disability-Adjusted Life Years)	1	Global	1	Male	28	<1 year	651	Digestive congenital anomalies	3	Rate	1992	4697.050941571241	7923.665146388489	2653.046901991379
2	DALYs (Disability-Adjusted Life Years)	1	Global	2	Female	28	<1 year	651	Digestive congenital anomalies	3	Rate	1992	4431.208917643784	7276.652072976189	2245.8544504200645
2	DALYs (Disability-Adjusted Life Years)	1	Global	3	Both	28	<1 year	651	Digestive congenital anomalies	3	Rate	1992	4568.6221156888905	6905.135856501267	2757.24397605342
2	DALYs (Disability-Adjusted Life Years)	1	Global	1	Male	34	2-4 years	651	Digestive congenital anomalies	1	Number	1992	92566.73560409021	200540.27631308872	39858.22834262809
2	DALYs (Disability-Adjusted Life Years)	1	Global	2	Female	34	2-4 years	651	Digestive congenital anomalies	1	Number	1992	195894.41111938658	426843.89804376254	39476.06862115449
2	DALYs (Disability-Adjusted Life Years)	1	Global	3	Both	34	2-4 years	651	Digestive congenital anomalies	1	Number	1992	288461.1467234763	605592.8384416725	85459.071571083
2	DALYs (Disability-Adjusted Life Years)	1	Global	1	Male	34	2-4 years	651	Digestive congenital anomalies	3	Rate	1992	48.46910739537981	105.00541178518952	20.870269838521263
2	DALYs (Disability-Adjusted Life Years)	1	Global	2	Female	34	2-4 years	651	Digestive congenital anomalies	3	Rate	1992	109.31855389138062	238.19953517237508	22.029555158424007
2	DALYs (Disability-Adjusted Life Years)	1	Global	3	Both	34	2-4 years	651	Digestive congenital anomalies	3	Rate	1992	77.9252287058378	163.59555168593567	23.086012701561582
2	DALYs (Disability-Adjusted Life Years)	1	Global	1	Male	284	20-54 years	651	Digestive congenital anomalies	1	Number	1992	23618.62549538729	30414.65335536065	18604.164549868587
2	DALYs (Disability-Adjusted Life Years)	1	Global	2	Female	284	20-54 years	651	Digestive congenital anomalies	1	Number	1992	21276.306985392115	28749.106404985265	16042.240169661036
2	DALYs (Disability-Adjusted Life Years)	1	Global	3	Both	284	20-54 years	651	Digestive congenital anomalies	1	Number	1992	44894.93248077946	57389.157923153354	35023.61483794929
2	DALYs (Disability-Adjusted Life Years)	1	Global	1	Male	284	20-54 years	651	Digestive congenital anomalies	3	Rate	1992	1.8610044631990157	2.3964902467347824	1.4658953489124977
2	DALYs (Disability-Adjusted Life Years)	1	Global	2	Female	284	20-54 years	651	Digestive congenital anomalies	3	Rate	1992	1.7208980324449699	2.3253227489553576	1.2975494085009067
2	DALYs (Disability-Adjusted Life Years)	1	Global	3	Both	284	20-54 years	651	Digestive congenital anomalies	3	Rate	1992	1.7918678909219259	2.290543357283625	1.3978791677436226
2	DALYs (Disability-Adjusted Life Years)	1	Global	1	Male	8	15-19 years	651	Digestive congenital anomalies	1	Number	1991	9201.651123189986	12425.81891452178	6834.217775426883
2	DALYs (Disability-Adjusted Life Years)	1	Global	2	Female	8	15-19 years	651	Digestive congenital anomalies	1	Number	1991	8470.852064271103	11782.851588870826	6133.893444219972
2	DALYs (Disability-Adjusted Life Years)	1	Global	3	Both	8	15-19 years	651	Digestive congenital anomalies	1	Number	1991	17672.503187461094	23608.720742825175	13168.406433615753
2	DALYs (Disability-Adjusted Life Years)	1	Global	1	Male	8	15-19 years	651	Digestive congenital anomalies	3	Rate	1991	3.4978241948614337	4.723427291287423	2.597891613994708
2	DALYs (Disability-Adjusted Life Years)	1	Global	2	Female	8	15-19 years	651	Digestive congenital anomalies	3	Rate	1991	3.3182242219012914	4.61560929746016	2.4027847076944115
2	DALYs (Disability-Adjusted Life Years)	1	Global	3	Both	8	15-19 years	651	Digestive congenital anomalies	3	Rate	1991	3.4093729246052704	4.554585868869133	2.540444207520178
2	DALYs (Disability-Adjusted Life Years)	1	Global	1	Male	23	5-14 years	651	Digestive congenital anomalies	1	Number	1991	48665.78822786489	68267.68454769999	34356.51825783418
2	DALYs (Disability-Adjusted Life Years)	1	Global	2	Female	23	5-14 years	651	Digestive congenital anomalies	1	Number	1991	45484.49180981429	65425.398911848664	30174.825113835803
2	DALYs (Disability-Adjusted Life Years)	1	Global	3	Both	23	5-14 years	651	Digestive congenital anomalies	1	Number	1991	94150.28003767913	126654.4421894738	66648.66371760354
2	DALYs (Disability-Adjusted Life Years)	1	Global	1	Male	23	5-14 years	651	Digestive congenital anomalies	3	Rate	1991	8.354521962493962	11.719606126831506	5.898030152022749
2	DALYs (Disability-Adjusted Life Years)	1	Global	2	Female	23	5-14 years	651	Digestive congenital anomalies	3	Rate	1991	8.233603661178012	11.843307082929654	5.4622474748432115
2	DALYs (Disability-Adjusted Life Years)	1	Global	3	Both	23	5-14 years	651	Digestive congenital anomalies	3	Rate	1991	8.295665380667469	11.159636179079673	5.872473369687288
2	DALYs (Disability-Adjusted Life Years)	1	Global	1	Male	28	<1 year	651	Digestive congenital anomalies	1	Number	1991	3122921.3556845007	5288277.489953542	1755886.9824249716
2	DALYs (Disability-Adjusted Life Years)	1	Global	2	Female	28	<1 year	651	Digestive congenital anomalies	1	Number	1991	2752254.963341291	4520290.255662346	1364263.9033422458
2	DALYs (Disability-Adjusted Life Years)	1	Global	3	Both	28	<1 year	651	Digestive congenital anomalies	1	Number	1991	5875176.319025792	8913038.242585685	3481909.088867125
2	DALYs (Disability-Adjusted Life Years)	1	Global	1	Male	28	<1 year	651	Digestive congenital anomalies	3	Rate	1991	4745.202791083527	8035.4085957606485	2668.027420755826
2	DALYs (Disability-Adjusted Life Years)	1	Global	2	Female	28	<1 year	651	Digestive congenital anomalies	3	Rate	1991	4472.042880578381	7344.861622646076	2216.744726573215
2	DALYs (Disability-Adjusted Life Years)	1	Global	3	Both	28	<1 year	651	Digestive congenital anomalies	3	Rate	1991	4613.200611439814	6998.53608432653	2734.0022265754146
2	DALYs (Disability-Adjusted Life Years)	1	Global	1	Male	34	2-4 years	651	Digestive congenital anomalies	1	Number	1991	93036.12123041855	202442.8922377584	39698.07638450687
2	DALYs (Disability-Adjusted Life Years)	1	Global	2	Female	34	2-4 years	651	Digestive congenital anomalies	1	Number	1991	198393.27873929657	437305.54947589175	38928.79250075143
2	DALYs (Disability-Adjusted Life Years)	1	Global	3	Both	34	2-4 years	651	Digestive congenital anomalies	1	Number	1991	291429.3999697154	617021.4768117561	84602.83185918335
2	DALYs (Disability-Adjusted Life Years)	1	Global	1	Male	34	2-4 years	651	Digestive congenital anomalies	3	Rate	1991	48.894891902021094	106.39333628046136	20.863220949757405
2	DALYs (Disability-Adjusted Life Years)	1	Global	2	Female	34	2-4 years	651	Digestive congenital anomalies	3	Rate	1991	110.92046996789767	244.49486079201418	21.764850033756865
2	DALYs (Disability-Adjusted Life Years)	1	Global	3	Both	34	2-4 years	651	Digestive congenital anomalies	3	Rate	1991	78.94849734996262	167.15169585499993	22.918986373811872
2	DALYs (Disability-Adjusted Life Years)	1	Global	1	Male	284	20-54 years	651	Digestive congenital anomalies	1	Number	1991	22890.065535728605	29336.109029639956	18097.642046068635
2	DALYs (Disability-Adjusted Life Years)	1	Global	2	Female	284	20-54 years	651	Digestive congenital anomalies	1	Number	1991	20509.612774728725	27568.003268287925	15316.458367543408
2	DALYs (Disability-Adjusted Life Years)	1	Global	3	Both	284	20-54 years	651	Digestive congenital anomalies	1	Number	1991	43399.67831045731	55058.940599177644	34042.47724055145
2	DALYs (Disability-Adjusted Life Years)	1	Global	1	Male	284	20-54 years	651	Digestive congenital anomalies	3	Rate	1991	1.840852070225037	2.3592521810506533	1.4554384641099576
2	DALYs (Disability-Adjusted Life Years)	1	Global	2	Female	284	20-54 years	651	Digestive congenital anomalies	3	Rate	1991	1.6925404229393304	2.275028808383636	1.2639792475885714
2	DALYs (Disability-Adjusted Life Years)	1	Global	3	Both	284	20-54 years	651	Digestive congenital anomalies	3	Rate	1991	1.7676532250778347	2.2425307677005155	1.386537804576309
2	DALYs (Disability-Adjusted Life Years)	1	Global	1	Male	8	15-19 years	651	Digestive congenital anomalies	1	Number	2002	10525.99124120662	14487.199934190754	7707.079767045121
2	DALYs (Disability-Adjusted Life Years)	1	Global	2	Female	8	15-19 years	651	Digestive congenital anomalies	1	Number	2002	9804.128249762014	13223.40371191789	7194.771983270722
2	DALYs (Disability-Adjusted Life Years)	1	Global	3	Both	8	15-19 years	651	Digestive congenital anomalies	1	Number	2002	20330.11949096863	26308.50351809123	15521.89386291197
2	DALYs (Disability-Adjusted Life Years)	1	Global	1	Male	8	15-19 years	651	Digestive congenital anomalies	3	Rate	2002	3.4636267865319166	4.7670810856721175	2.5360507448052525
2	DALYs (Disability-Adjusted Life Years)	1	Global	2	Female	8	15-19 years	651	Digestive congenital anomalies	3	Rate	2002	3.3682272058420497	4.542925898322041	2.471777818131955
2	DALYs (Disability-Adjusted Life Years)	1	Global	3	Both	8	15-19 years	651	Digestive congenital anomalies	3	Rate	2002	3.4169551088947037	4.421763263292704	2.608819616537895
2	DALYs (Disability-Adjusted Life Years)	1	Global	1	Male	23	5-14 years	651	Digestive congenital anomalies	1	Number	2002	47430.58031651867	63721.16725600661	35717.574046041
2	DALYs (Disability-Adjusted Life Years)	1	Global	2	Female	23	5-14 years	651	Digestive congenital anomalies	1	Number	2002	44001.89205711876	59077.593916812686	31935.44662173294
2	DALYs (Disability-Adjusted Life Years)	1	Global	3	Both	23	5-14 years	651	Digestive congenital anomalies	1	Number	2002	91432.47237363753	118107.84626777712	70291.06809266572
2	DALYs (Disability-Adjusted Life Years)	1	Global	1	Male	23	5-14 years	651	Digestive congenital anomalies	3	Rate	2002	7.513156001871579	10.093637206648197	5.657778252458917
2	DALYs (Disability-Adjusted Life Years)	1	Global	2	Female	23	5-14 years	651	Digestive congenital anomalies	3	Rate	2002	7.475388880617339	10.036568156798626	5.425445848186629
2	DALYs (Disability-Adjusted Life Years)	1	Global	3	Both	23	5-14 years	651	Digestive congenital anomalies	3	Rate	2002	7.49493304958665	9.681575674673464	5.761922823060014
2	DALYs (Disability-Adjusted Life Years)	1	Global	1	Male	28	<1 year	651	Digestive congenital anomalies	1	Number	2002	2701875.222697456	4234338.393847747	1765663.8278990323
2	DALYs (Disability-Adjusted Life Years)	1	Global	2	Female	28	<1 year	651	Digestive congenital anomalies	1	Number	2002	2307457.462107713	3577460.6374787022	1401771.3129734017
2	DALYs (Disability-Adjusted Life Years)	1	Global	3	Both	28	<1 year	651	Digestive congenital anomalies	1	Number	2002	5009332.684805166	7056878.657336076	3523452.055882902
2	DALYs (Disability-Adjusted Life Years)	1	Global	1	Male	28	<1 year	651	Digestive congenital anomalies	3	Rate	2002	4129.928507571318	6472.362119667631	2698.890502555322
2	DALYs (Disability-Adjusted Life Years)	1	Global	2	Female	28	<1 year	651	Digestive congenital anomalies	3	Rate	2002	3784.843035353281	5867.985521017471	2299.277225340132
2	DALYs (Disability-Adjusted Life Years)	1	Global	3	Both	28	<1 year	651	Digestive congenital anomalies	3	Rate	2002	3963.4691870825777	5583.522372185992	2787.815171073587
2	DALYs (Disability-Adjusted Life Years)	1	Global	1	Male	34	2-4 years	651	Digestive congenital anomalies	1	Number	2002	79107.50656267346	160307.0093975049	38674.999004826765
2	DALYs (Disability-Adjusted Life Years)	1	Global	2	Female	34	2-4 years	651	Digestive congenital anomalies	1	Number	2002	158320.87910012493	336437.78357475036	39659.771052708194
2	DALYs (Disability-Adjusted Life Years)	1	Global	3	Both	34	2-4 years	651	Digestive congenital anomalies	1	Number	2002	237428.38566279822	471462.2571460172	83032.97698259933
2	DALYs (Disability-Adjusted Life Years)	1	Global	1	Male	34	2-4 years	651	Digestive congenital anomalies	3	Rate	2002	42.289805638383335	85.69796425728559	20.675132639694706
2	DALYs (Disability-Adjusted Life Years)	1	Global	2	Female	34	2-4 years	651	Digestive congenital anomalies	3	Rate	2002	90.6871926994317	192.71367291434555	22.717365645738496
2	DALYs (Disability-Adjusted Life Years)	1	Global	3	Both	34	2-4 years	651	Digestive congenital anomalies	3	Rate	2002	65.65332269601177	130.36799968542033	22.960147823231676
2	DALYs (Disability-Adjusted Life Years)	1	Global	1	Male	284	20-54 years	651	Digestive congenital anomalies	1	Number	2002	28192.6543952532	36569.243429443406	21915.12044109804
2	DALYs (Disability-Adjusted Life Years)	1	Global	2	Female	284	20-54 years	651	Digestive congenital anomalies	1	Number	2002	25999.263298623802	34228.13308111057	19753.757886327323
2	DALYs (Disability-Adjusted Life Years)	1	Global	3	Both	284	20-54 years	651	Digestive congenital anomalies	1	Number	2002	54191.91769387699	69507.47959644513	42557.76326281988
2	DALYs (Disability-Adjusted Life Years)	1	Global	1	Male	284	20-54 years	651	Digestive congenital anomalies	3	Rate	2002	1.879815891907605	2.4383459602611883	1.4612455819407177
2	DALYs (Disability-Adjusted Life Years)	1	Global	2	Female	284	20-54 years	651	Digestive congenital anomalies	3	Rate	2002	1.7595018626683687	2.3163911692475776	1.3368368709713645
2	DALYs (Disability-Adjusted Life Years)	1	Global	3	Both	284	20-54 years	651	Digestive congenital anomalies	3	Rate	2002	1.8201055395099506	2.3344984646143794	1.4293574385274703
2	DALYs (Disability-Adjusted Life Years)	1	Global	1	Male	8	15-19 years	651	Digestive congenital anomalies	1	Number	2001	10362.774870386307	14363.28656991121	7649.454741551415
2	DALYs (Disability-Adjusted Life Years)	1	Global	2	Female	8	15-19 years	651	Digestive congenital anomalies	1	Number	2001	9639.283307050391	13138.898944363387	7098.635977241316
2	DALYs (Disability-Adjusted Life Years)	1	Global	3	Both	8	15-19 years	651	Digestive congenital anomalies	1	Number	2001	20002.058177436702	25830.22358626069	15125.763799136123
2	DALYs (Disability-Adjusted Life Years)	1	Global	1	Male	8	15-19 years	651	Digestive congenital anomalies	3	Rate	2001	3.48835601688672	4.835023220624127	2.574988051689555
2	DALYs (Disability-Adjusted Life Years)	1	Global	2	Female	8	15-19 years	651	Digestive congenital anomalies	3	Rate	2001	3.3848405903331553	4.613732893050048	2.4926906312828496
2	DALYs (Disability-Adjusted Life Years)	1	Global	3	Both	8	15-19 years	651	Digestive congenital anomalies	3	Rate	2001	3.437691510473207	4.4393601672591805	2.5996179663335446
2	DALYs (Disability-Adjusted Life Years)	1	Global	1	Male	23	5-14 years	651	Digestive congenital anomalies	1	Number	2001	47791.45444989418	64030.23189941165	35817.836811007044
2	DALYs (Disability-Adjusted Life Years)	1	Global	2	Female	23	5-14 years	651	Digestive congenital anomalies	1	Number	2001	44599.883476748924	60025.65100377333	31856.482180385443
2	DALYs (Disability-Adjusted Life Years)	1	Global	3	Both	23	5-14 years	651	Digestive congenital anomalies	1	Number	2001	92391.33792664313	119404.36746354966	69854.24961571925
2	DALYs (Disability-Adjusted Life Years)	1	Global	1	Male	23	5-14 years	651	Digestive congenital anomalies	3	Rate	2001	7.551516150640025	10.117401445159487	5.659567725499666
2	DALYs (Disability-Adjusted Life Years)	1	Global	2	Female	23	5-14 years	651	Digestive congenital anomalies	3	Rate	2001	7.5542606363602856	10.167053749952041	5.3958026476382255
2	DALYs (Disability-Adjusted Life Years)	1	Global	3	Both	23	5-14 years	651	Digestive congenital anomalies	3	Rate	2001	7.552840741658328	9.76111171835918	5.710470638432325
2	DALYs (Disability-Adjusted Life Years)	1	Global	1	Male	28	<1 year	651	Digestive congenital anomalies	1	Number	2001	2721899.8200244997	4314009.079987815	1755804.9799093844
2	DALYs (Disability-Adjusted Life Years)	1	Global	2	Female	28	<1 year	651	Digestive congenital anomalies	1	Number	2001	2321195.414544284	3621446.5885369983	1400205.2136056877
2	DALYs (Disability-Adjusted Life Years)	1	Global	3	Both	28	<1 year	651	Digestive congenital anomalies	1	Number	2001	5043095.234568781	7199854.902122738	3508090.4322827104
2	DALYs (Disability-Adjusted Life Years)	1	Global	1	Male	28	<1 year	651	Digestive congenital anomalies	3	Rate	2001	4181.8496856161955	6627.9211976031165	2697.5689734133316
2	DALYs (Disability-Adjusted Life Years)	1	Global	2	Female	28	<1 year	651	Digestive congenital anomalies	3	Rate	2001	3827.323061267726	5971.253413913104	2308.740432176188
2	DALYs (Disability-Adjusted Life Years)	1	Global	3	Both	28	<1 year	651	Digestive congenital anomalies	3	Rate	2001	4010.846459166529	5726.148565021301	2790.0349754073636
2	DALYs (Disability-Adjusted Life Years)	1	Global	1	Male	34	2-4 years	651	Digestive congenital anomalies	1	Number	2001	79459.9019373483	161269.5352671605	38362.77627281752
2	DALYs (Disability-Adjusted Life Years)	1	Global	2	Female	34	2-4 years	651	Digestive congenital anomalies	1	Number	2001	158925.27451957483	343303.2787229718	39428.71175858325
2	DALYs (Disability-Adjusted Life Years)	1	Global	3	Both	34	2-4 years	651	Digestive congenital anomalies	1	Number	2001	238385.1764569235	477107.91801216395	82578.11934599385
2	DALYs (Disability-Adjusted Life Years)	1	Global	1	Male	34	2-4 years	651	Digestive congenital anomalies	3	Rate	2001	42.53849307690758	86.33490404867636	20.53733585247687
2	DALYs (Disability-Adjusted Life Years)	1	Global	2	Female	34	2-4 years	651	Digestive congenital anomalies	3	Rate	2001	91.15579441294794	196.91067510289335	22.61538042893297
2	DALYs (Disability-Adjusted Life Years)	1	Global	3	Both	34	2-4 years	651	Digestive congenital anomalies	3	Rate	2001	66.00908184075257	132.11163577793567	22.865959700938564
2	DALYs (Disability-Adjusted Life Years)	1	Global	1	Male	284	20-54 years	651	Digestive congenital anomalies	1	Number	2001	27745.349904121787	36168.84589919957	21610.270197847178
2	DALYs (Disability-Adjusted Life Years)	1	Global	2	Female	284	20-54 years	651	Digestive congenital anomalies	1	Number	2001	25633.9332030787	33873.968369934664	19546.820641438484
2	DALYs (Disability-Adjusted Life Years)	1	Global	3	Both	284	20-54 years	651	Digestive congenital anomalies	1	Number	2001	53379.28310720046	68634.87988342193	41820.24973511274
2	DALYs (Disability-Adjusted Life Years)	1	Global	1	Male	284	20-54 years	651	Digestive congenital anomalies	3	Rate	2001	1.8786956574359188	2.4490681847627593	1.4632765820942493
2	DALYs (Disability-Adjusted Life Years)	1	Global	2	Female	284	20-54 years	651	Digestive congenital anomalies	3	Rate	2001	1.763291040639246	2.3301014504644653	1.3445745308367723
2	DALYs (Disability-Adjusted Life Years)	1	Global	3	Both	284	20-54 years	651	Digestive congenital anomalies	3	Rate	2001	1.8214479040292184	2.3420108107463977	1.4270219042286902
2	DALYs (Disability-Adjusted Life Years)	1	Global	1	Male	8	15-19 years	651	Digestive congenital anomalies	1	Number	2000	10221.005285475638	14114.38620370048	7507.808528732928
2	DALYs (Disability-Adjusted Life Years)	1	Global	2	Female	8	15-19 years	651	Digestive congenital anomalies	1	Number	2000	9541.625792476629	12866.597578787721	7127.577886496151
2	DALYs (Disability-Adjusted Life Years)	1	Global	3	Both	8	15-19 years	651	Digestive congenital anomalies	1	Number	2000	19762.631077952272	25925.948287769632	15035.30985054404
2	DALYs (Disability-Adjusted Life Years)	1	Global	1	Male	8	15-19 years	651	Digestive congenital anomalies	3	Rate	2000	3.521878402258676	4.8634308019181605	2.586985131806193
2	DALYs (Disability-Adjusted Life Years)	1	Global	2	Female	8	15-19 years	651	Digestive congenital anomalies	3	Rate	2000	3.425063706857629	4.618596175988744	2.5585166372891788
2	DALYs (Disability-Adjusted Life Years)	1	Global	3	Both	8	15-19 years	651	Digestive congenital anomalies	3	Rate	2000	3.474461007558237	4.558031572543043	2.6433523758155584
2	DALYs (Disability-Adjusted Life Years)	1	Global	1	Male	23	5-14 years	651	Digestive congenital anomalies	1	Number	2000	48101.873496999135	64573.43982524441	35786.389172186435
2	DALYs (Disability-Adjusted Life Years)	1	Global	2	Female	23	5-14 years	651	Digestive congenital anomalies	1	Number	2000	45118.56936778023	60561.500374408104	31663.652468314067
2	DALYs (Disability-Adjusted Life Years)	1	Global	3	Both	23	5-14 years	651	Digestive congenital anomalies	1	Number	2000	93220.44286477937	121357.85750104935	70341.92908811482
2	DALYs (Disability-Adjusted Life Years)	1	Global	1	Male	23	5-14 years	651	Digestive congenital anomalies	3	Rate	2000	7.5909951653258565	10.190386234175902	5.64747872465891
2	DALYs (Disability-Adjusted Life Years)	1	Global	2	Female	23	5-14 years	651	Digestive congenital anomalies	3	Rate	2000	7.626319790076236	10.236613777738247	5.352056654917828
2	DALYs (Disability-Adjusted Life Years)	1	Global	3	Both	23	5-14 years	651	Digestive congenital anomalies	3	Rate	2000	7.608051281074753	9.904445579266678	5.740854551489135
2	DALYs (Disability-Adjusted Life Years)	1	Global	1	Male	28	<1 year	651	Digestive congenital anomalies	1	Number	2000	2752728.633744886	4399185.9706512	1737623.3622724556
2	DALYs (Disability-Adjusted Life Years)	1	Global	2	Female	28	<1 year	651	Digestive congenital anomalies	1	Number	2000	2353464.7801134987	3723498.6317873746	1393328.8315100614
2	DALYs (Disability-Adjusted Life Years)	1	Global	3	Both	28	<1 year	651	Digestive congenital anomalies	1	Number	2000	5106193.413858383	7362754.806554459	3531066.6425664388
2	DALYs (Disability-Adjusted Life Years)	1	Global	1	Male	28	<1 year	651	Digestive congenital anomalies	3	Rate	2000	4246.029366614908	6785.657180880117	2680.2496017516078
2	DALYs (Disability-Adjusted Life Years)	1	Global	2	Female	28	<1 year	651	Digestive congenital anomalies	3	Rate	2000	3895.4591912058127	6163.141718202766	2306.240420056837
2	DALYs (Disability-Adjusted Life Years)	1	Global	3	Both	28	<1 year	651	Digestive congenital anomalies	3	Rate	2000	4076.923261777879	5878.623058057395	2819.2993424213164
2	DALYs (Disability-Adjusted Life Years)	1	Global	1	Male	34	2-4 years	651	Digestive congenital anomalies	1	Number	2000	80698.63265863147	165400.3442194965	38571.93837777536
2	DALYs (Disability-Adjusted Life Years)	1	Global	2	Female	34	2-4 years	651	Digestive congenital anomalies	1	Number	2000	162531.128325001	349310.7032760227	39234.47908686941
2	DALYs (Disability-Adjusted Life Years)	1	Global	3	Both	34	2-4 years	651	Digestive congenital anomalies	1	Number	2000	243229.7609836323	492648.68032194633	82837.14374593225
2	DALYs (Disability-Adjusted Life Years)	1	Global	1	Male	34	2-4 years	651	Digestive congenital anomalies	3	Rate	2000	43.189907198691266	88.52226217624225	20.64370094171068
2	DALYs (Disability-Adjusted Life Years)	1	Global	2	Female	34	2-4 years	651	Digestive congenital anomalies	3	Rate	2000	93.20291601379716	200.31102026840233	22.49887696507228
2	DALYs (Disability-Adjusted Life Years)	1	Global	3	Both	34	2-4 years	651	Digestive congenital anomalies	3	Rate	2000	67.33372636065319	136.38080841171032	22.931953503264097
2	DALYs (Disability-Adjusted Life Years)	1	Global	1	Male	284	20-54 years	651	Digestive congenital anomalies	1	Number	2000	27322.731006931146	35611.828738723285	21367.563911968813
2	DALYs (Disability-Adjusted Life Years)	1	Global	2	Female	284	20-54 years	651	Digestive congenital anomalies	1	Number	2000	25275.18698525086	33394.152963425615	19076.250123579684
2	DALYs (Disability-Adjusted Life Years)	1	Global	3	Both	284	20-54 years	651	Digestive congenital anomalies	1	Number	2000	52597.91799218196	67390.2124407039	41202.49782071483
2	DALYs (Disability-Adjusted Life Years)	1	Global	1	Male	284	20-54 years	651	Digestive congenital anomalies	3	Rate	2000	1.8807690207020713	2.45135174245019	1.4708431687633234
2	DALYs (Disability-Adjusted Life Years)	1	Global	2	Female	284	20-54 years	651	Digestive congenital anomalies	3	Rate	2000	1.7694679278154626	2.3378613451930845	1.3354921091724217
2	DALYs (Disability-Adjusted Life Years)	1	Global	3	Both	284	20-54 years	651	Digestive congenital anomalies	3	Rate	2000	1.8255885426691436	2.3390051244628163	1.4300719652444738
2	DALYs (Disability-Adjusted Life Years)	1	Global	1	Male	8	15-19 years	651	Digestive congenital anomalies	1	Number	1999	10048.849732068084	14035.22845566287	7427.337338158328
2	DALYs (Disability-Adjusted Life Years)	1	Global	2	Female	8	15-19 years	651	Digestive congenital anomalies	1	Number	1999	9336.395600437201	12646.302217682012	6959.9590484076325
2	DALYs (Disability-Adjusted Life Years)	1	Global	3	Both	8	15-19 years	651	Digestive congenital anomalies	1	Number	1999	19385.245332505274	25321.71728995758	14608.166066541118
2	DALYs (Disability-Adjusted Life Years)	1	Global	1	Male	8	15-19 years	651	Digestive congenital anomalies	3	Rate	1999	3.538543824652779	4.942284172176166	2.6154196124240627
2	DALYs (Disability-Adjusted Life Years)	1	Global	2	Female	8	15-19 years	651	Digestive congenital anomalies	3	Rate	1999	3.4181685406984474	4.629965807642239	2.5481260736961953
2	DALYs (Disability-Adjusted Life Years)	1	Global	3	Both	8	15-19 years	651	Digestive congenital anomalies	3	Rate	1999	3.479527512142689	4.545086247496044	2.6220723472221352
2	DALYs (Disability-Adjusted Life Years)	1	Global	1	Male	23	5-14 years	651	Digestive congenital anomalies	1	Number	1999	48451.22979066859	65206.02514638299	35711.57779054166
2	DALYs (Disability-Adjusted Life Years)	1	Global	2	Female	23	5-14 years	651	Digestive congenital anomalies	1	Number	1999	45483.01066760682	61594.76772354558	31980.412160701962
2	DALYs (Disability-Adjusted Life Years)	1	Global	3	Both	23	5-14 years	651	Digestive congenital anomalies	1	Number	1999	93934.24045827541	122213.76230479864	70654.57448385573
2	DALYs (Disability-Adjusted Life Years)	1	Global	1	Male	23	5-14 years	651	Digestive congenital anomalies	3	Rate	1999	7.65189352852788	10.297975180285905	5.639922705152761
2	DALYs (Disability-Adjusted Life Years)	1	Global	2	Female	23	5-14 years	651	Digestive congenital anomalies	3	Rate	1999	7.685503110039077	10.407991290659927	5.403898148203632
2	DALYs (Disability-Adjusted Life Years)	1	Global	3	Both	23	5-14 years	651	Digestive congenital anomalies	3	Rate	1999	7.668130520463311	9.976671724581054	5.767742373460277
2	DALYs (Disability-Adjusted Life Years)	1	Global	1	Male	28	<1 year	651	Digestive congenital anomalies	1	Number	1999	2780480.1052634884	4459117.4255713355	1739271.3050086363
2	DALYs (Disability-Adjusted Life Years)	1	Global	2	Female	28	<1 year	651	Digestive congenital anomalies	1	Number	1999	2383644.6034042104	3785929.081374256	1391458.3038752393
2	DALYs (Disability-Adjusted Life Years)	1	Global	3	Both	28	<1 year	651	Digestive congenital anomalies	1	Number	1999	5164124.708667701	7409612.578842048	3495219.3868204793
2	DALYs (Disability-Adjusted Life Years)	1	Global	1	Male	28	<1 year	651	Digestive congenital anomalies	3	Rate	1999	4298.542752157146	6893.668059132145	2688.8637138697636
2	DALYs (Disability-Adjusted Life Years)	1	Global	2	Female	28	<1 year	651	Digestive congenital anomalies	3	Rate	1999	3953.5567822359617	6279.411610000545	2307.8983362821473
2	DALYs (Disability-Adjusted Life Years)	1	Global	3	Both	28	<1 year	651	Digestive congenital anomalies	3	Rate	1999	4132.113199763529	5928.857196414629	2796.72606281353
2	DALYs (Disability-Adjusted Life Years)	1	Global	1	Male	34	2-4 years	651	Digestive congenital anomalies	1	Number	1999	81601.30725844666	169534.19860137656	38612.95492534834
2	DALYs (Disability-Adjusted Life Years)	1	Global	2	Female	34	2-4 years	651	Digestive congenital anomalies	1	Number	1999	165533.61573649436	362668.2987179742	38990.50957363673
2	DALYs (Disability-Adjusted Life Years)	1	Global	3	Both	34	2-4 years	651	Digestive congenital anomalies	1	Number	1999	247134.9229949408	502271.2044164437	83429.79008078581
2	DALYs (Disability-Adjusted Life Years)	1	Global	1	Male	34	2-4 years	651	Digestive congenital anomalies	3	Rate	1999	43.636235432539216	90.65828051756822	20.648247540104418
2	DALYs (Disability-Adjusted Life Years)	1	Global	2	Female	34	2-4 years	651	Digestive congenital anomalies	3	Rate	1999	94.84802174572562	207.80293193163263	22.340916577356598
2	DALYs (Disability-Adjusted Life Years)	1	Global	3	Both	34	2-4 years	651	Digestive congenital anomalies	3	Rate	1999	68.35832191492564	138.92984554351946	23.076950754360936
2	DALYs (Disability-Adjusted Life Years)	1	Global	1	Male	284	20-54 years	651	Digestive congenital anomalies	1	Number	1999	26802.031317474415	34582.29491758687	21070.33625779195
2	DALYs (Disability-Adjusted Life Years)	1	Global	2	Female	284	20-54 years	651	Digestive congenital anomalies	1	Number	1999	24839.650537566	32922.900198261385	18747.335307480826
2	DALYs (Disability-Adjusted Life Years)	1	Global	3	Both	284	20-54 years	651	Digestive congenital anomalies	1	Number	1999	51641.681855040355	66275.36966104117	40525.26323240125
2	DALYs (Disability-Adjusted Life Years)	1	Global	1	Male	284	20-54 years	651	Digestive congenital anomalies	3	Rate	1999	1.8761974023103465	2.420831881052393	1.47496694128928
2	DALYs (Disability-Adjusted Life Years)	1	Global	2	Female	284	20-54 years	651	Digestive congenital anomalies	3	Rate	1999	1.7709448016649214	2.3472407099152863	1.336592717262346
2	DALYs (Disability-Adjusted Life Years)	1	Global	3	Both	284	20-54 years	651	Digestive congenital anomalies	3	Rate	1999	1.8240526879194339	2.340933947744327	1.4314060400898674
2	DALYs (Disability-Adjusted Life Years)	1	Global	1	Male	8	15-19 years	651	Digestive congenital anomalies	1	Number	1998	9808.821389641156	13695.17269437321	7213.260479842045
2	DALYs (Disability-Adjusted Life Years)	1	Global	2	Female	8	15-19 years	651	Digestive congenital anomalies	1	Number	1998	9114.401222617615	12316.46159968177	6745.377560631678
2	DALYs (Disability-Adjusted Life Years)	1	Global	3	Both	8	15-19 years	651	Digestive congenital anomalies	1	Number	1998	18923.222612258764	24748.917984262225	14342.185937096487
2	DALYs (Disability-Adjusted Life Years)	1	Global	1	Male	8	15-19 years	651	Digestive congenital anomalies	3	Rate	1998	3.5243657235691064	4.920754013665894	2.591765817774875
2	DALYs (Disability-Adjusted Life Years)	1	Global	2	Female	8	15-19 years	651	Digestive congenital anomalies	3	Rate	1998	3.3965888355839624	4.589874303488603	2.513744299228922
2	DALYs (Disability-Adjusted Life Years)	1	Global	3	Both	8	15-19 years	651	Digestive congenital anomalies	3	Rate	1998	3.461643036616465	4.527343009140189	2.6236296584518404
2	DALYs (Disability-Adjusted Life Years)	1	Global	1	Male	23	5-14 years	651	Digestive congenital anomalies	1	Number	1998	48743.40764614467	67010.55269126635	35842.58190149187
2	DALYs (Disability-Adjusted Life Years)	1	Global	2	Female	23	5-14 years	651	Digestive congenital anomalies	1	Number	1998	45742.85861943484	62761.52194385848	31717.880954772452
2	DALYs (Disability-Adjusted Life Years)	1	Global	3	Both	23	5-14 years	651	Digestive congenital anomalies	1	Number	1998	94486.26626557941	123936.60149729229	70286.9053439462
2	DALYs (Disability-Adjusted Life Years)	1	Global	1	Male	23	5-14 years	651	Digestive congenital anomalies	3	Rate	1998	7.723539019045524	10.61802289565074	5.679364517745264
2	DALYs (Disability-Adjusted Life Years)	1	Global	2	Female	23	5-14 years	651	Digestive congenital anomalies	3	Rate	1998	7.745314612563926	10.626964463737842	5.370564373390209
2	DALYs (Disability-Adjusted Life Years)	1	Global	3	Both	23	5-14 years	651	Digestive congenital anomalies	3	Rate	1998	7.7340657472854835	10.144689406828276	5.753254611367173
2	DALYs (Disability-Adjusted Life Years)	1	Global	1	Male	28	<1 year	651	Digestive congenital anomalies	1	Number	1998	2817849.9156460003	4597906.550078267	1743475.0585433063
2	DALYs (Disability-Adjusted Life Years)	1	Global	2	Female	28	<1 year	651	Digestive congenital anomalies	1	Number	1998	2418395.38701965	3903432.636273253	1393868.015257042
2	DALYs (Disability-Adjusted Life Years)	1	Global	3	Both	28	<1 year	651	Digestive congenital anomalies	1	Number	1998	5236245.302665648	7544152.215911686	3479065.725529069
2	DALYs (Disability-Adjusted Life Years)	1	Global	1	Male	28	<1 year	651	Digestive congenital anomalies	3	Rate	1998	4356.267137937667	7108.153310863061	2695.332729104905
2	DALYs (Disability-Adjusted Life Years)	1	Global	2	Female	28	<1 year	651	Digestive congenital anomalies	3	Rate	1998	4010.521317633563	6473.217689607377	2311.5068028826577
2	DALYs (Disability-Adjusted Life Years)	1	Global	3	Both	28	<1 year	651	Digestive congenital anomalies	3	Rate	1998	4189.457470127608	6035.986289763993	2783.559029494416
2	DALYs (Disability-Adjusted Life Years)	1	Global	1	Male	34	2-4 years	651	Digestive congenital anomalies	1	Number	1998	82783.44831042216	174680.83778203832	38307.16768491421
2	DALYs (Disability-Adjusted Life Years)	1	Global	2	Female	34	2-4 years	651	Digestive congenital anomalies	1	Number	1998	168929.3040586502	370483.5338161633	38893.09177014729
2	DALYs (Disability-Adjusted Life Years)	1	Global	3	Both	34	2-4 years	651	Digestive congenital anomalies	1	Number	1998	251712.7523690727	514660.7493803721	83489.7319420423
2	DALYs (Disability-Adjusted Life Years)	1	Global	1	Male	34	2-4 years	651	Digestive congenital anomalies	3	Rate	1998	44.21288150352188	93.29332541008519	20.459044653923
2	DALYs (Disability-Adjusted Life Years)	1	Global	2	Female	34	2-4 years	651	Digestive congenital anomalies	3	Rate	1998	96.66089182911536	211.98967808592474	22.254522135418444
2	DALYs (Disability-Adjusted Life Years)	1	Global	3	Both	34	2-4 years	651	Digestive congenital anomalies	3	Rate	1998	69.5332959419034	142.17022323873388	23.063258355397885
2	DALYs (Disability-Adjusted Life Years)	1	Global	1	Male	284	20-54 years	651	Digestive congenital anomalies	1	Number	1998	26229.05261909528	33848.80251682718	20513.925922393853
2	DALYs (Disability-Adjusted Life Years)	1	Global	2	Female	284	20-54 years	651	Digestive congenital anomalies	1	Number	1998	24253.17620484009	32432.172705135403	18462.42156281146
2	DALYs (Disability-Adjusted Life Years)	1	Global	3	Both	284	20-54 years	651	Digestive congenital anomalies	1	Number	1998	50482.22882393542	64715.41564512116	39740.4122348323
2	DALYs (Disability-Adjusted Life Years)	1	Global	1	Male	284	20-54 years	651	Digestive congenital anomalies	3	Rate	1998	1.8664499979217135	2.4086686738044945	1.4597636274267702
2	DALYs (Disability-Adjusted Life Years)	1	Global	2	Female	284	20-54 years	651	Digestive congenital anomalies	3	Rate	1998	1.760374459297616	2.3540326432896572	1.340062641752992
2	DALYs (Disability-Adjusted Life Years)	1	Global	3	Both	284	20-54 years	651	Digestive congenital anomalies	3	Rate	1998	1.8139375082754312	2.3253672141088484	1.4279604135249957
2	DALYs (Disability-Adjusted Life Years)	1	Global	1	Male	8	15-19 years	651	Digestive congenital anomalies	1	Number	1997	9649.540082067731	13428.739943756991	7133.739295874568
2	DALYs (Disability-Adjusted Life Years)	1	Global	2	Female	8	15-19 years	651	Digestive congenital anomalies	1	Number	1997	9002.178394280694	12353.674856857171	6768.795141210366
2	DALYs (Disability-Adjusted Life Years)	1	Global	3	Both	8	15-19 years	651	Digestive congenital anomalies	1	Number	1997	18651.71847634844	24234.00246796201	14101.34017904157
2	DALYs (Disability-Adjusted Life Years)	1	Global	1	Male	8	15-19 years	651	Digestive congenital anomalies	3	Rate	1997	3.530625665889185	4.913379653615593	2.6101309324143394
2	DALYs (Disability-Adjusted Life Years)	1	Global	2	Female	8	15-19 years	651	Digestive congenital anomalies	3	Rate	1997	3.407615831570955	4.676265696650879	2.5622079982888395
2	DALYs (Disability-Adjusted Life Years)	1	Global	3	Both	8	15-19 years	651	Digestive congenital anomalies	3	Rate	1997	3.47016566106655	4.508753619735514	2.6235645003102253
2	DALYs (Disability-Adjusted Life Years)	1	Global	1	Male	23	5-14 years	651	Digestive congenital anomalies	1	Number	1997	49221.89949860796	67485.03636815275	35964.95876754008
2	DALYs (Disability-Adjusted Life Years)	1	Global	2	Female	23	5-14 years	651	Digestive congenital anomalies	1	Number	1997	45935.73608821681	63406.22883505607	31491.16666082175
2	DALYs (Disability-Adjusted Life Years)	1	Global	3	Both	23	5-14 years	651	Digestive congenital anomalies	1	Number	1997	95157.63558682482	124776.71020301315	70181.8815268264
2	DALYs (Disability-Adjusted Life Years)	1	Global	1	Male	23	5-14 years	651	Digestive congenital anomalies	3	Rate	1997	7.846193102056267	10.75741960870061	5.732976871516132
2	DALYs (Disability-Adjusted Life Years)	1	Global	2	Female	23	5-14 years	651	Digestive congenital anomalies	3	Rate	1997	7.8135571147077245	10.785245489034914	5.35657094599662
2	DALYs (Disability-Adjusted Life Years)	1	Global	3	Both	23	5-14 years	651	Digestive congenital anomalies	3	Rate	1997	7.830404662496985	10.267721841966294	5.775180614161478
2	DALYs (Disability-Adjusted Life Years)	1	Global	1	Male	28	<1 year	651	Digestive congenital anomalies	1	Number	1997	2861069.172547611	4668131.943833466	1744010.75422531
2	DALYs (Disability-Adjusted Life Years)	1	Global	2	Female	28	<1 year	651	Digestive congenital anomalies	1	Number	1997	2461565.594720963	3980215.418407934	1397910.4053344997
2	DALYs (Disability-Adjusted Life Years)	1	Global	3	Both	28	<1 year	651	Digestive congenital anomalies	1	Number	1997	5322634.76726858	7766525.320882952	3516795.970147963
2	DALYs (Disability-Adjusted Life Years)	1	Global	1	Male	28	<1 year	651	Digestive congenital anomalies	3	Rate	1997	4416.507098491865	7205.990706012552	2692.152971968751
2	DALYs (Disability-Adjusted Life Years)	1	Global	2	Female	28	<1 year	651	Digestive congenital anomalies	3	Rate	1997	4075.5195361815504	6589.889674571677	2314.4665244714092
2	DALYs (Disability-Adjusted Life Years)	1	Global	3	Both	28	<1 year	651	Digestive congenital anomalies	3	Rate	1997	4251.98215920335	6204.282004557288	2809.3894051462435
2	DALYs (Disability-Adjusted Life Years)	1	Global	1	Male	34	2-4 years	651	Digestive congenital anomalies	1	Number	1997	84417.95079969037	179437.33344097776	38458.49063165573
2	DALYs (Disability-Adjusted Life Years)	1	Global	2	Female	34	2-4 years	651	Digestive congenital anomalies	1	Number	1997	173271.85515674605	378349.1416014267	39471.577430234174
2	DALYs (Disability-Adjusted Life Years)	1	Global	3	Both	34	2-4 years	651	Digestive congenital anomalies	1	Number	1997	257689.80595643618	528488.1438767838	84495.39603528896
2	DALYs (Disability-Adjusted Life Years)	1	Global	1	Male	34	2-4 years	651	Digestive congenital anomalies	3	Rate	1997	45.00441860659234	95.66061236182091	20.502772158869938
2	DALYs (Disability-Adjusted Life Years)	1	Global	2	Female	34	2-4 years	651	Digestive congenital anomalies	3	Rate	1997	98.92293799487904	216.003970415137	22.534787332650684
2	DALYs (Disability-Adjusted Life Years)	1	Global	3	Both	34	2-4 years	651	Digestive congenital anomalies	3	Rate	1997	71.04070130423892	145.6952021545207	23.29394509436319
2	DALYs (Disability-Adjusted Life Years)	1	Global	1	Male	284	20-54 years	651	Digestive congenital anomalies	1	Number	1997	25823.678795184846	33217.252429182605	20377.27948485536
2	DALYs (Disability-Adjusted Life Years)	1	Global	2	Female	284	20-54 years	651	Digestive congenital anomalies	1	Number	1997	23837.134341643876	31786.234770242918	18001.799873916323
2	DALYs (Disability-Adjusted Life Years)	1	Global	3	Both	284	20-54 years	651	Digestive congenital anomalies	1	Number	1997	49660.813136828685	63541.05570819472	38902.73653446084
2	DALYs (Disability-Adjusted Life Years)	1	Global	1	Male	284	20-54 years	651	Digestive congenital anomalies	3	Rate	1997	1.867436633090591	2.402102137687659	1.4735808361990532
2	DALYs (Disability-Adjusted Life Years)	1	Global	2	Female	284	20-54 years	651	Digestive congenital anomalies	3	Rate	1997	1.761058166683517	2.348327929354428	1.3299508333759047
2	DALYs (Disability-Adjusted Life Years)	1	Global	3	Both	284	20-54 years	651	Digestive congenital anomalies	3	Rate	1997	1.8148163800045776	2.32205921365586	1.4216707103690922
2	DALYs (Disability-Adjusted Life Years)	1	Global	1	Male	8	15-19 years	651	Digestive congenital anomalies	1	Number	2003	10775.141393822478	14853.091623664743	7828.85839084894
2	DALYs (Disability-Adjusted Life Years)	1	Global	2	Female	8	15-19 years	651	Digestive congenital anomalies	1	Number	2003	10088.663042306485	13783.144378968334	7464.12700177634
2	DALYs (Disability-Adjusted Life Years)	1	Global	3	Both	8	15-19 years	651	Digestive congenital anomalies	1	Number	2003	20863.804436128972	26963.85352434484	15947.615236914127
2	DALYs (Disability-Adjusted Life Years)	1	Global	1	Male	8	15-19 years	651	Digestive congenital anomalies	3	Rate	2003	3.476020403294426	4.791551929467965	2.5255605013865914
2	DALYs (Disability-Adjusted Life Years)	1	Global	2	Female	8	15-19 years	651	Digestive congenital anomalies	3	Rate	2003	3.40031952114009	4.645520887947452	2.515736391033871
2	DALYs (Disability-Adjusted Life Years)	1	Global	3	Both	8	15-19 years	651	Digestive congenital anomalies	3	Rate	2003	3.43899895797311	4.444475333203713	2.6286592337365375
2	DALYs (Disability-Adjusted Life Years)	1	Global	1	Male	23	5-14 years	651	Digestive congenital anomalies	1	Number	2003	47105.29843944436	62563.79119096057	35541.555489920254
2	DALYs (Disability-Adjusted Life Years)	1	Global	2	Female	23	5-14 years	651	Digestive congenital anomalies	1	Number	2003	43494.14283723994	58998.41881471037	32060.38780853926
2	DALYs (Disability-Adjusted Life Years)	1	Global	3	Both	23	5-14 years	651	Digestive congenital anomalies	1	Number	2003	90599.44127668439	116890.49574600803	70229.43925632499
2	DALYs (Disability-Adjusted Life Years)	1	Global	1	Male	23	5-14 years	651	Digestive congenital anomalies	3	Rate	2003	7.486306221131858	9.943078904650015	5.648514642465167
2	DALYs (Disability-Adjusted Life Years)	1	Global	2	Female	23	5-14 years	651	Digestive congenital anomalies	3	Rate	2003	7.415591768000114	10.059013934924407	5.466178487562576
2	DALYs (Disability-Adjusted Life Years)	1	Global	3	Both	23	5-14 years	651	Digestive congenital anomalies	3	Rate	2003	7.452190732798023	9.61474217584102	5.776671125346929
2	DALYs (Disability-Adjusted Life Years)	1	Global	1	Male	28	<1 year	651	Digestive congenital anomalies	1	Number	2003	2688493.5755529176	4171276.1442367574	1765340.6857804079
2	DALYs (Disability-Adjusted Life Years)	1	Global	2	Female	28	<1 year	651	Digestive congenital anomalies	1	Number	2003	2289880.136888512	3507691.209591052	1405867.337092286
2	DALYs (Disability-Adjusted Life Years)	1	Global	3	Both	28	<1 year	651	Digestive congenital anomalies	1	Number	2003	4978373.712441429	6965703.190281335	3529266.0438970006
2	DALYs (Disability-Adjusted Life Years)	1	Global	1	Male	28	<1 year	651	Digestive congenital anomalies	3	Rate	2003	4084.715768721043	6337.555572752167	2682.1395453359223
2	DALYs (Disability-Adjusted Life Years)	1	Global	2	Female	28	<1 year	651	Digestive congenital anomalies	3	Rate	2003	3732.4816095082106	5717.501418839397	2291.5496302943484
2	DALYs (Disability-Adjusted Life Years)	1	Global	3	Both	28	<1 year	651	Digestive congenital anomalies	3	Rate	2003	3914.7868963269516	5477.540487743569	2775.2686440094517
2	DALYs (Disability-Adjusted Life Years)	1	Global	1	Male	34	2-4 years	651	Digestive congenital anomalies	1	Number	2003	78419.64312816435	157230.3417394207	38693.46332235681
2	DALYs (Disability-Adjusted Life Years)	1	Global	2	Female	34	2-4 years	651	Digestive congenital anomalies	1	Number	2003	156536.0218544442	331057.5889545535	40105.22708885828
2	DALYs (Disability-Adjusted Life Years)	1	Global	3	Both	34	2-4 years	651	Digestive congenital anomalies	1	Number	2003	234955.66498260872	463461.65789331234	83640.09326849444
2	DALYs (Disability-Adjusted Life Years)	1	Global	1	Male	34	2-4 years	651	Digestive congenital anomalies	3	Rate	2003	41.77175435964221	83.75181205922722	20.610828878470446
2	DALYs (Disability-Adjusted Life Years)	1	Global	2	Female	34	2-4 years	651	Digestive congenital anomalies	3	Rate	2003	89.35205565924838	188.9704092658595	22.892395249462666
2	DALYs (Disability-Adjusted Life Years)	1	Global	3	Both	34	2-4 years	651	Digestive congenital anomalies	3	Rate	2003	64.73966248385723	127.70218291371219	23.046183664996875
2	DALYs (Disability-Adjusted Life Years)	1	Global	1	Male	284	20-54 years	651	Digestive congenital anomalies	1	Number	2003	28870.552867442468	37687.09128645956	22315.027069215765
2	DALYs (Disability-Adjusted Life Years)	1	Global	2	Female	284	20-54 years	651	Digestive congenital anomalies	1	Number	2003	26401.70437846627	34681.00787508326	20215.47296076807
2	DALYs (Disability-Adjusted Life Years)	1	Global	3	Both	284	20-54 years	651	Digestive congenital anomalies	1	Number	2003	55272.257245908695	70797.09367819622	43147.59629961784
2	DALYs (Disability-Adjusted Life Years)	1	Global	1	Male	284	20-54 years	651	Digestive congenital anomalies	3	Rate	2003	1.8946956483241386	2.4733010201191536	1.464474368551428
2	DALYs (Disability-Adjusted Life Years)	1	Global	2	Female	284	20-54 years	651	Digestive congenital anomalies	3	Rate	2003	1.7570187661435934	2.3080018165416227	1.3453285003640845
2	DALYs (Disability-Adjusted Life Years)	1	Global	3	Both	284	20-54 years	651	Digestive congenital anomalies	3	Rate	2003	1.826337480009994	2.3393179888603024	1.4257075107994732
2	DALYs (Disability-Adjusted Life Years)	1	Global	1	Male	8	15-19 years	651	Digestive congenital anomalies	1	Number	2007	11004.816964085823	15015.18202180865	7946.903099766938
2	DALYs (Disability-Adjusted Life Years)	1	Global	2	Female	8	15-19 years	651	Digestive congenital anomalies	1	Number	2007	9989.621323262334	13293.016769027667	7381.497725209698
2	DALYs (Disability-Adjusted Life Years)	1	Global	3	Both	8	15-19 years	651	Digestive congenital anomalies	1	Number	2007	20994.43828734816	27207.618339943714	16025.905243405221
2	DALYs (Disability-Adjusted Life Years)	1	Global	1	Male	8	15-19 years	651	Digestive congenital anomalies	3	Rate	2007	3.4554944163172703	4.714742444665219	2.4953144952684116
2	DALYs (Disability-Adjusted Life Years)	1	Global	2	Female	8	15-19 years	651	Digestive congenital anomalies	3	Rate	2007	3.288262779750121	4.375634556877592	2.4297521841088763
2	DALYs (Disability-Adjusted Life Years)	1	Global	3	Both	8	15-19 years	651	Digestive congenital anomalies	3	Rate	2007	3.3738507395146846	4.372321945473069	2.5753969464112068
2	DALYs (Disability-Adjusted Life Years)	1	Global	1	Male	23	5-14 years	651	Digestive congenital anomalies	1	Number	2007	47001.165784386416	62358.39421227659	35668.13878364424
2	DALYs (Disability-Adjusted Life Years)	1	Global	2	Female	23	5-14 years	651	Digestive congenital anomalies	1	Number	2007	43958.02692284824	59474.72160176758	33050.82173752536
2	DALYs (Disability-Adjusted Life Years)	1	Global	3	Both	23	5-14 years	651	Digestive congenital anomalies	1	Number	2007	90959.19270723464	115497.17361536429	70385.90817434687
2	DALYs (Disability-Adjusted Life Years)	1	Global	1	Male	23	5-14 years	651	Digestive congenital anomalies	3	Rate	2007	7.529583002497858	9.989809769352473	5.714032982672927
2	DALYs (Disability-Adjusted Life Years)	1	Global	2	Female	23	5-14 years	651	Digestive congenital anomalies	3	Rate	2007	7.553042647389944	10.219182710093488	5.678923363711268
2	DALYs (Disability-Adjusted Life Years)	1	Global	3	Both	23	5-14 years	651	Digestive congenital anomalies	3	Rate	2007	7.540902167661871	9.575204670936438	5.8352897791557234
2	DALYs (Disability-Adjusted Life Years)	1	Global	1	Male	28	<1 year	651	Digestive congenital anomalies	1	Number	2007	2653866.7387604276	3985180.6450910885	1796576.7569463667
2	DALYs (Disability-Adjusted Life Years)	1	Global	2	Female	28	<1 year	651	Digestive congenital anomalies	1	Number	2007	2269793.267482482	3372301.4512860114	1459175.4919616613
2	DALYs (Disability-Adjusted Life Years)	1	Global	3	Both	28	<1 year	651	Digestive congenital anomalies	1	Number	2007	4923660.006242913	6621200.715577653	3651557.179290891
2	DALYs (Disability-Adjusted Life Years)	1	Global	1	Male	28	<1 year	651	Digestive congenital anomalies	3	Rate	2007	3879.5302304771176	5825.698992619552	2626.3089017052384
2	DALYs (Disability-Adjusted Life Years)	1	Global	2	Female	28	<1 year	651	Digestive congenital anomalies	3	Rate	2007	3557.408180699941	5285.350407218846	2286.940800533207
2	DALYs (Disability-Adjusted Life Years)	1	Global	3	Both	28	<1 year	651	Digestive congenital anomalies	3	Rate	2007	3724.0756590707665	5008.033127275227	2761.903785366979
2	DALYs (Disability-Adjusted Life Years)	1	Global	1	Male	34	2-4 years	651	Digestive congenital anomalies	1	Number	2007	78531.65166640574	151658.14691855502	40005.38115856163
2	DALYs (Disability-Adjusted Life Years)	1	Global	2	Female	34	2-4 years	651	Digestive congenital anomalies	1	Number	2007	155696.84653501745	315148.39062813105	41268.665855903004
2	DALYs (Disability-Adjusted Life Years)	1	Global	3	Both	34	2-4 years	651	Digestive congenital anomalies	1	Number	2007	234228.49820142298	447199.55758492916	86600.63281158949
2	DALYs (Disability-Adjusted Life Years)	1	Global	1	Male	34	2-4 years	651	Digestive congenital anomalies	3	Rate	2007	40.6725239241985	78.54564978522197	20.719286908418976
2	DALYs (Disability-Adjusted Life Years)	1	Global	2	Female	34	2-4 years	651	Digestive congenital anomalies	3	Rate	2007	86.31432473770553	174.7101571715127	22.878286268804644
2	DALYs (Disability-Adjusted Life Years)	1	Global	3	Both	34	2-4 years	651	Digestive congenital anomalies	3	Rate	2007	62.71742825101353	119.74292787634583	23.18833539282896
2	DALYs (Disability-Adjusted Life Years)	1	Global	1	Male	284	20-54 years	651	Digestive congenital anomalies	1	Number	2007	30922.020219690807	40125.66035446302	23992.356911681385
2	DALYs (Disability-Adjusted Life Years)	1	Global	2	Female	284	20-54 years	651	Digestive congenital anomalies	1	Number	2007	27529.393789716134	36479.11857922979	21122.034318726415
2	DALYs (Disability-Adjusted Life Years)	1	Global	3	Both	284	20-54 years	651	Digestive congenital anomalies	1	Number	2007	58451.41400940692	75224.93951478708	45584.488176136256
2	DALYs (Disability-Adjusted Life Years)	1	Global	1	Male	284	20-54 years	651	Digestive congenital anomalies	3	Rate	2007	1.9006417048803894	2.4663493188259973	1.4747055276704983
2	DALYs (Disability-Adjusted Life Years)	1	Global	2	Female	284	20-54 years	651	Digestive congenital anomalies	3	Rate	2007	1.7120641187645247	2.2686511181726843	1.3135878453637853
2	DALYs (Disability-Adjusted Life Years)	1	Global	3	Both	284	20-54 years	651	Digestive congenital anomalies	3	Rate	2007	1.8069055519417128	2.3254246823160365	1.4091509361026944
2	DALYs (Disability-Adjusted Life Years)	1	Global	1	Male	8	15-19 years	651	Digestive congenital anomalies	1	Number	2006	11040.468966973902	15288.0606183776	8036.144455856269
2	DALYs (Disability-Adjusted Life Years)	1	Global	2	Female	8	15-19 years	651	Digestive congenital anomalies	1	Number	2006	10108.828447091832	13459.899318968532	7516.133384819081
2	DALYs (Disability-Adjusted Life Years)	1	Global	3	Both	8	15-19 years	651	Digestive congenital anomalies	1	Number	2006	21149.29741406571	27089.66084648129	16368.408022694137
2	DALYs (Disability-Adjusted Life Years)	1	Global	1	Male	8	15-19 years	651	Digestive congenital anomalies	3	Rate	2006	3.460858957666622	4.792352724756093	2.5190924958304706
2	DALYs (Disability-Adjusted Life Years)	1	Global	2	Female	8	15-19 years	651	Digestive congenital anomalies	3	Rate	2006	3.319221856534953	4.419542011234063	2.4679135013613442
2	DALYs (Disability-Adjusted Life Years)	1	Global	3	Both	8	15-19 years	651	Digestive congenital anomalies	3	Rate	2006	3.3916821095749863	4.344329565593907	2.6249778215267394
2	DALYs (Disability-Adjusted Life Years)	1	Global	1	Male	23	5-14 years	651	Digestive congenital anomalies	1	Number	2006	47110.50917635529	62203.86167854202	35917.042509645114
2	DALYs (Disability-Adjusted Life Years)	1	Global	2	Female	23	5-14 years	651	Digestive congenital anomalies	1	Number	2006	44038.51595621584	59739.604468127916	32836.9673949938
2	DALYs (Disability-Adjusted Life Years)	1	Global	3	Both	23	5-14 years	651	Digestive congenital anomalies	1	Number	2006	91149.02513257107	116479.1342930462	70663.95343754048
2	DALYs (Disability-Adjusted Life Years)	1	Global	1	Male	23	5-14 years	651	Digestive congenital anomalies	3	Rate	2006	7.548860135111347	9.967377977540561	5.755249414885135
2	DALYs (Disability-Adjusted Life Years)	1	Global	2	Female	23	5-14 years	651	Digestive congenital anomalies	3	Rate	2006	7.570010217902139	10.268952220978072	5.644517607091099
2	DALYs (Disability-Adjusted Life Years)	1	Global	3	Both	23	5-14 years	651	Digestive congenital anomalies	3	Rate	2006	7.559063990030839	9.65971087835479	5.860220063199052
2	DALYs (Disability-Adjusted Life Years)	1	Global	1	Male	28	<1 year	651	Digestive congenital anomalies	1	Number	2006	2660428.779593605	4012048.6648023897	1793721.7694490217
2	DALYs (Disability-Adjusted Life Years)	1	Global	2	Female	28	<1 year	651	Digestive congenital anomalies	1	Number	2006	2274236.161937518	3394153.2563751955	1457913.6457829406
2	DALYs (Disability-Adjusted Life Years)	1	Global	3	Both	28	<1 year	651	Digestive congenital anomalies	1	Number	2006	4934664.941531126	6707793.331098825	3606052.725497567
2	DALYs (Disability-Adjusted Life Years)	1	Global	1	Male	28	<1 year	651	Digestive congenital anomalies	3	Rate	2006	3934.885580328783	5933.987994641916	2652.989615758464
2	DALYs (Disability-Adjusted Life Years)	1	Global	2	Female	28	<1 year	651	Digestive congenital anomalies	3	Rate	2006	3607.14094179398	5383.429117301443	2312.3807849504446
2	DALYs (Disability-Adjusted Life Years)	1	Global	3	Both	28	<1 year	651	Digestive congenital anomalies	3	Rate	2006	3776.736363752959	5133.796781396075	2759.885548332975
2	DALYs (Disability-Adjusted Life Years)	1	Global	1	Male	34	2-4 years	651	Digestive congenital anomalies	1	Number	2006	78278.90414803839	153267.87373817537	39366.4223433031
2	DALYs (Disability-Adjusted Life Years)	1	Global	2	Female	34	2-4 years	651	Digestive congenital anomalies	1	Number	2006	155843.18862272127	317609.55902259133	40835.39145610764
2	DALYs (Disability-Adjusted Life Years)	1	Global	3	Both	34	2-4 years	651	Digestive congenital anomalies	1	Number	2006	234122.09277075945	450463.8685807595	85538.73837387894
2	DALYs (Disability-Adjusted Life Years)	1	Global	1	Male	34	2-4 years	651	Digestive congenital anomalies	3	Rate	2006	40.910951300639304	80.10248210165004	20.574097260246713
2	DALYs (Disability-Adjusted Life Years)	1	Global	2	Female	34	2-4 years	651	Digestive congenital anomalies	3	Rate	2006	87.21774475160744	177.75040214663738	22.853554141996717
2	DALYs (Disability-Adjusted Life Years)	1	Global	3	Both	34	2-4 years	651	Digestive congenital anomalies	3	Rate	2006	63.27237262692704	121.73954798753894	23.117164486175525
2	DALYs (Disability-Adjusted Life Years)	1	Global	1	Male	284	20-54 years	651	Digestive congenital anomalies	1	Number	2006	30507.462285674006	39737.61087209862	23436.704409376878
2	DALYs (Disability-Adjusted Life Years)	1	Global	2	Female	284	20-54 years	651	Digestive congenital anomalies	1	Number	2006	27298.091603204524	36257.688238287665	21098.693461394647
2	DALYs (Disability-Adjusted Life Years)	1	Global	3	Both	284	20-54 years	651	Digestive congenital anomalies	1	Number	2006	57805.553888878545	74375.73296763268	44827.67910706462
2	DALYs (Disability-Adjusted Life Years)	1	Global	1	Male	284	20-54 years	651	Digestive congenital anomalies	3	Rate	2006	1.906416566071295	2.483210138990747	1.4645636900822632
2	DALYs (Disability-Adjusted Life Years)	1	Global	2	Female	284	20-54 years	651	Digestive congenital anomalies	3	Rate	2006	1.726432312785094	2.2930703534645525	1.3343594372371193
2	DALYs (Disability-Adjusted Life Years)	1	Global	3	Both	284	20-54 years	651	Digestive congenital anomalies	3	Rate	2006	1.81696376565895	2.337803251678801	1.4090388060755827
2	DALYs (Disability-Adjusted Life Years)	1	Global	1	Male	8	15-19 years	651	Digestive congenital anomalies	1	Number	2005	11111.02111204226	15328.216074013679	8172.53691463506
2	DALYs (Disability-Adjusted Life Years)	1	Global	2	Female	8	15-19 years	651	Digestive congenital anomalies	1	Number	2005	10235.5035051073	13772.274029927008	7573.126784600896
2	DALYs (Disability-Adjusted Life Years)	1	Global	3	Both	8	15-19 years	651	Digestive congenital anomalies	1	Number	2005	21346.524617149553	27608.686457198917	16321.676162471758
2	DALYs (Disability-Adjusted Life Years)	1	Global	1	Male	8	15-19 years	651	Digestive congenital anomalies	3	Rate	2005	3.4944868134768754	4.8208214532786275	2.570314842610892
2	DALYs (Disability-Adjusted Life Years)	1	Global	2	Female	8	15-19 years	651	Digestive congenital anomalies	3	Rate	2005	3.369011947705226	4.533138573079716	2.492691698662014
2	DALYs (Disability-Adjusted Life Years)	1	Global	3	Both	8	15-19 years	651	Digestive congenital anomalies	3	Rate	2005	3.4331766642305115	4.4403245856125295	2.6250267304452644
2	DALYs (Disability-Adjusted Life Years)	1	Global	1	Male	23	5-14 years	651	Digestive congenital anomalies	1	Number	2005	47141.31887927922	62520.102636219584	35744.762351357305
2	DALYs (Disability-Adjusted Life Years)	1	Global	2	Female	23	5-14 years	651	Digestive congenital anomalies	1	Number	2005	43989.22290838241	59262.6852598218	32653.204072320805
2	DALYs (Disability-Adjusted Life Years)	1	Global	3	Both	23	5-14 years	651	Digestive congenital anomalies	1	Number	2005	91130.54178766164	116603.59649744246	70058.09912113613
2	DALYs (Disability-Adjusted Life Years)	1	Global	1	Male	23	5-14 years	651	Digestive congenital anomalies	3	Rate	2005	7.542927960605487	10.003636756161026	5.719402294952798
2	DALYs (Disability-Adjusted Life Years)	1	Global	2	Female	23	5-14 years	651	Digestive congenital anomalies	3	Rate	2005	7.551236175903739	10.173094754303763	5.605283284126635
2	DALYs (Disability-Adjusted Life Years)	1	Global	3	Both	23	5-14 years	651	Digestive congenital anomalies	3	Rate	2005	7.54693609891269	9.656476022276253	5.801830943905254
2	DALYs (Disability-Adjusted Life Years)	1	Global	1	Male	28	<1 year	651	Digestive congenital anomalies	1	Number	2005	2662291.032306336	4031924.9059616933	1768801.7803086182
2	DALYs (Disability-Adjusted Life Years)	1	Global	2	Female	28	<1 year	651	Digestive congenital anomalies	1	Number	2005	2274792.452769148	3453460.3059316385	1439854.3304089024
2	DALYs (Disability-Adjusted Life Years)	1	Global	3	Both	28	<1 year	651	Digestive congenital anomalies	1	Number	2005	4937083.48507549	6784266.800330564	3584720.5977599546
2	DALYs (Disability-Adjusted Life Years)	1	Global	1	Male	28	<1 year	651	Digestive congenital anomalies	3	Rate	2005	3981.737589306808	6030.169790048234	2645.4299891422384
2	DALYs (Disability-Adjusted Life Years)	1	Global	2	Female	28	<1 year	651	Digestive congenital anomalies	3	Rate	2005	3648.9189189149147	5539.580822283688	2309.6224450344575
2	DALYs (Disability-Adjusted Life Years)	1	Global	3	Both	28	<1 year	651	Digestive congenital anomalies	3	Rate	2005	3821.151105956405	5250.814304751445	2774.463733109373
2	DALYs (Disability-Adjusted Life Years)	1	Global	1	Male	34	2-4 years	651	Digestive congenital anomalies	1	Number	2005	78160.4602775149	153500.0111521798	39196.94437983624
2	DALYs (Disability-Adjusted Life Years)	1	Global	2	Female	34	2-4 years	651	Digestive congenital anomalies	1	Number	2005	155334.23271675722	322699.1432726576	40317.40016197354
2	DALYs (Disability-Adjusted Life Years)	1	Global	3	Both	34	2-4 years	651	Digestive congenital anomalies	1	Number	2005	233494.69299427225	454266.70897416805	84414.47691413874
2	DALYs (Disability-Adjusted Life Years)	1	Global	1	Male	34	2-4 years	651	Digestive congenital anomalies	3	Rate	2005	41.156548574017485	80.82770550053095	20.63973190016999
2	DALYs (Disability-Adjusted Life Years)	1	Global	2	Female	34	2-4 years	651	Digestive congenital anomalies	3	Rate	2005	87.62433894269064	182.03520635531362	22.74312284738086
2	DALYs (Disability-Adjusted Life Years)	1	Global	3	Both	34	2-4 years	651	Digestive congenital anomalies	3	Rate	2005	63.59081078480318	123.71668051967332	22.989751758841102
2	DALYs (Disability-Adjusted Life Years)	1	Global	1	Male	284	20-54 years	651	Digestive congenital anomalies	1	Number	2005	30093.720879754383	39291.14937214553	23232.543117876136
2	DALYs (Disability-Adjusted Life Years)	1	Global	2	Female	284	20-54 years	651	Digestive congenital anomalies	1	Number	2005	27084.200877770614	35505.39857166988	20625.25140734944
2	DALYs (Disability-Adjusted Life Years)	1	Global	3	Both	284	20-54 years	651	Digestive congenital anomalies	1	Number	2005	57177.92175752507	73448.95051754068	44404.21297992545
2	DALYs (Disability-Adjusted Life Years)	1	Global	1	Male	284	20-54 years	651	Digestive congenital anomalies	3	Rate	2005	1.911668048153776	2.49592382178634	1.4758198407322107
2	DALYs (Disability-Adjusted Life Years)	1	Global	2	Female	284	20-54 years	651	Digestive congenital anomalies	3	Rate	2005	1.7420317797056957	2.2836757466870976	1.3265978781567742
2	DALYs (Disability-Adjusted Life Years)	1	Global	3	Both	284	20-54 years	651	Digestive congenital anomalies	3	Rate	2005	1.8273775570816198	2.3473914343395688	1.4191362635300593
2	DALYs (Disability-Adjusted Life Years)	1	Global	1	Male	8	15-19 years	651	Digestive congenital anomalies	1	Number	2004	10957.739704607478	15016.144916877001	8101.7278555672665
2	DALYs (Disability-Adjusted Life Years)	1	Global	2	Female	8	15-19 years	651	Digestive congenital anomalies	1	Number	2004	10169.48825066435	13591.905766051295	7499.215659178261
2	DALYs (Disability-Adjusted Life Years)	1	Global	3	Both	8	15-19 years	651	Digestive congenital anomalies	1	Number	2004	21127.227955271832	27112.655579974336	16232.57988716041
2	DALYs (Disability-Adjusted Life Years)	1	Global	1	Male	8	15-19 years	651	Digestive congenital anomalies	3	Rate	2004	3.4807953376324074	4.769973427448771	2.573565106184032
2	DALYs (Disability-Adjusted Life Years)	1	Global	2	Female	8	15-19 years	651	Digestive congenital anomalies	3	Rate	2004	3.3776948150130273	4.514416900883677	2.490790217198604
2	DALYs (Disability-Adjusted Life Years)	1	Global	3	Both	8	15-19 years	651	Digestive congenital anomalies	3	Rate	2004	3.4303941164676677	4.402238399673743	2.6356579603294197
2	DALYs (Disability-Adjusted Life Years)	1	Global	1	Male	23	5-14 years	651	Digestive congenital anomalies	1	Number	2004	47027.08493266026	63172.90791098462	35735.63605313212
2	DALYs (Disability-Adjusted Life Years)	1	Global	2	Female	23	5-14 years	651	Digestive congenital anomalies	1	Number	2004	43478.15456926704	58884.10842679994	32214.539040700074
2	DALYs (Disability-Adjusted Life Years)	1	Global	3	Both	23	5-14 years	651	Digestive congenital anomalies	1	Number	2004	90505.23950192722	117037.1581422459	70098.3852413282
2	DALYs (Disability-Adjusted Life Years)	1	Global	1	Male	23	5-14 years	651	Digestive congenital anomalies	3	Rate	2004	7.500992211264336	10.07631008559751	5.69996477738213
2	DALYs (Disability-Adjusted Life Years)	1	Global	2	Female	23	5-14 years	651	Digestive congenital anomalies	3	Rate	2004	7.440410142622109	10.076828741202196	5.512869287873299
2	DALYs (Disability-Adjusted Life Years)	1	Global	3	Both	23	5-14 years	651	Digestive congenital anomalies	3	Rate	2004	7.471766311989787	9.662140007260367	5.787054498208185
2	DALYs (Disability-Adjusted Life Years)	1	Global	1	Male	28	<1 year	651	Digestive congenital anomalies	1	Number	2004	2675529.624447924	4117196.5139297526	1758832.4866749914
2	DALYs (Disability-Adjusted Life Years)	1	Global	2	Female	28	<1 year	651	Digestive congenital anomalies	1	Number	2004	2281763.5091559743	3496396.7975139767	1419288.0259457054
2	DALYs (Disability-Adjusted Life Years)	1	Global	3	Both	28	<1 year	651	Digestive congenital anomalies	1	Number	2004	4957293.133603896	6874087.02211521	3547036.5239322493
2	DALYs (Disability-Adjusted Life Years)	1	Global	1	Male	28	<1 year	651	Digestive congenital anomalies	3	Rate	2004	4036.7882295454733	6211.94782307326	2653.6930165431636
2	DALYs (Disability-Adjusted Life Years)	1	Global	2	Female	28	<1 year	651	Digestive congenital anomalies	3	Rate	2004	3692.746405770614	5658.477162667709	2296.9386334445085
2	DALYs (Disability-Adjusted Life Years)	1	Global	3	Both	28	<1 year	651	Digestive congenital anomalies	3	Rate	2004	3870.7958854309027	5367.483230097723	2769.6272970504415
2	DALYs (Disability-Adjusted Life Years)	1	Global	1	Male	34	2-4 years	651	Digestive congenital anomalies	1	Number	2004	77990.09663221252	155779.52660262998	38441.3221519503
2	DALYs (Disability-Adjusted Life Years)	1	Global	2	Female	34	2-4 years	651	Digestive congenital anomalies	1	Number	2004	155698.29515934264	325121.124970887	40268.951244481446
2	DALYs (Disability-Adjusted Life Years)	1	Global	3	Both	34	2-4 years	651	Digestive congenital anomalies	1	Number	2004	233688.3917915551	459421.7973172556	83926.17932054882
2	DALYs (Disability-Adjusted Life Years)	1	Global	1	Male	34	2-4 years	651	Digestive congenital anomalies	3	Rate	2004	41.32520343235121	82.54407810016862	20.36919463799909
2	DALYs (Disability-Adjusted Life Years)	1	Global	2	Female	34	2-4 years	651	Digestive congenital anomalies	3	Rate	2004	88.40423174049015	184.6011431675619	22.864384572229014
2	DALYs (Disability-Adjusted Life Years)	1	Global	3	Both	34	2-4 years	651	Digestive congenital anomalies	3	Rate	2004	64.05164507772895	125.92290818187129	23.00332425311288
2	DALYs (Disability-Adjusted Life Years)	1	Global	1	Male	284	20-54 years	651	Digestive congenital anomalies	1	Number	2004	29379.999550703942	38334.87971580251	22879.15148190189
2	DALYs (Disability-Adjusted Life Years)	1	Global	2	Female	284	20-54 years	651	Digestive congenital anomalies	1	Number	2004	26754.710690835604	35248.686694075746	20645.52036224545
2	DALYs (Disability-Adjusted Life Years)	1	Global	3	Both	284	20-54 years	651	Digestive congenital anomalies	1	Number	2004	56134.71024153954	71979.10423900775	43690.22510880866
2	DALYs (Disability-Adjusted Life Years)	1	Global	1	Male	284	20-54 years	651	Digestive congenital anomalies	3	Rate	2004	1.8984646014821105	2.4771073265990524	1.4783955025382898
2	DALYs (Disability-Adjusted Life Years)	1	Global	2	Female	284	20-54 years	651	Digestive congenital anomalies	3	Rate	2004	1.7516206921837367	2.30771805754541	1.351654334270072
2	DALYs (Disability-Adjusted Life Years)	1	Global	3	Both	284	20-54 years	651	Digestive congenital anomalies	3	Rate	2004	1.8255235394861187	2.3407896571308653	1.420823836773943
2	DALYs (Disability-Adjusted Life Years)	1	Global	1	Male	8	15-19 years	651	Digestive congenital anomalies	1	Number	2010	10730.376756329959	14820.634702301666	7638.183684895037
2	DALYs (Disability-Adjusted Life Years)	1	Global	2	Female	8	15-19 years	651	Digestive congenital anomalies	1	Number	2010	9900.02773498528	13318.263082298852	7261.072641979802
2	DALYs (Disability-Adjusted Life Years)	1	Global	3	Both	8	15-19 years	651	Digestive congenital anomalies	1	Number	2010	20630.40449131523	27007.333645563205	15575.383430256505
2	DALYs (Disability-Adjusted Life Years)	1	Global	1	Male	8	15-19 years	651	Digestive congenital anomalies	3	Rate	2010	3.433589218550886	4.7424216951082165	2.444125285190538
2	DALYs (Disability-Adjusted Life Years)	1	Global	2	Female	8	15-19 years	651	Digestive congenital anomalies	3	Rate	2010	3.328432120550773	4.477657620737456	2.441204010551588
2	DALYs (Disability-Adjusted Life Years)	1	Global	3	Both	8	15-19 years	651	Digestive congenital anomalies	3	Rate	2010	3.3823100503017027	4.427793747800443	2.5535503162643356
2	DALYs (Disability-Adjusted Life Years)	1	Global	1	Male	23	5-14 years	651	Digestive congenital anomalies	1	Number	2010	47748.38409361277	63248.53589410311	36740.881789479565
2	DALYs (Disability-Adjusted Life Years)	1	Global	2	Female	23	5-14 years	651	Digestive congenital anomalies	1	Number	2010	44592.70605930779	60345.64153917099	33349.218933483244
2	DALYs (Disability-Adjusted Life Years)	1	Global	3	Both	23	5-14 years	651	Digestive congenital anomalies	1	Number	2010	92341.09015292056	116901.43435171564	72128.67452088816
2	DALYs (Disability-Adjusted Life Years)	1	Global	1	Male	23	5-14 years	651	Digestive congenital anomalies	3	Rate	2010	7.579407827890126	10.03984652377967	5.832116255343983
2	DALYs (Disability-Adjusted Life Years)	1	Global	2	Female	23	5-14 years	651	Digestive congenital anomalies	3	Rate	2010	7.582634587959063	10.261295830733458	5.67076913049701
2	DALYs (Disability-Adjusted Life Years)	1	Global	3	Both	23	5-14 years	651	Digestive congenital anomalies	3	Rate	2010	7.58096572908404	9.597306746471135	5.9215784513869085
2	DALYs (Disability-Adjusted Life Years)	1	Global	1	Male	28	<1 year	651	Digestive congenital anomalies	1	Number	2010	2588479.840265206	3840046.7592949234	1806219.949754036
2	DALYs (Disability-Adjusted Life Years)	1	Global	2	Female	28	<1 year	651	Digestive congenital anomalies	1	Number	2010	2252306.255192439	3198188.4442375135	1468224.8613104345
2	DALYs (Disability-Adjusted Life Years)	1	Global	3	Both	28	<1 year	651	Digestive congenital anomalies	1	Number	2010	4840786.09545764	6279277.751768615	3660664.7262661383
2	DALYs (Disability-Adjusted Life Years)	1	Global	1	Male	28	<1 year	651	Digestive congenital anomalies	3	Rate	2010	3725.6732916125316	5527.089462741401	2599.7441899670653
2	DALYs (Disability-Adjusted Life Years)	1	Global	2	Female	28	<1 year	651	Digestive congenital anomalies	3	Rate	2010	3470.1284438625676	4927.449215041561	2262.0941719065654
2	DALYs (Disability-Adjusted Life Years)	1	Global	3	Both	28	<1 year	651	Digestive congenital anomalies	3	Rate	2010	3602.2472920205205	4672.693821025941	2724.0657482388924
2	DALYs (Disability-Adjusted Life Years)	1	Global	1	Male	34	2-4 years	651	Digestive congenital anomalies	1	Number	2010	79100.7592967868	150397.15185376361	41445.0428061001
2	DALYs (Disability-Adjusted Life Years)	1	Global	2	Female	34	2-4 years	651	Digestive congenital anomalies	1	Number	2010	156240.9262808466	307870.09292326577	44123.625644065076
2	DALYs (Disability-Adjusted Life Years)	1	Global	3	Both	34	2-4 years	651	Digestive congenital anomalies	1	Number	2010	235341.68557763353	438750.4171382927	91249.07508396613
2	DALYs (Disability-Adjusted Life Years)	1	Global	1	Male	34	2-4 years	651	Digestive congenital anomalies	3	Rate	2010	39.430316286079965	74.9702950874252	20.65961390083691
2	DALYs (Disability-Adjusted Life Years)	1	Global	2	Female	34	2-4 years	651	Digestive congenital anomalies	3	Rate	2010	83.27788805915694	164.09766471263538	23.5183088363516
2	DALYs (Disability-Adjusted Life Years)	1	Global	3	Both	34	2-4 years	651	Digestive congenital anomalies	3	Rate	2010	60.62024362939853	113.0150704671901	23.504298224814875
2	DALYs (Disability-Adjusted Life Years)	1	Global	1	Male	284	20-54 years	651	Digestive congenital anomalies	1	Number	2010	32022.529024077867	41858.71625443112	24536.65930310685
2	DALYs (Disability-Adjusted Life Years)	1	Global	2	Female	284	20-54 years	651	Digestive congenital anomalies	1	Number	2010	28607.847999892598	37799.09103566616	22089.04677029707
2	DALYs (Disability-Adjusted Life Years)	1	Global	3	Both	284	20-54 years	651	Digestive congenital anomalies	1	Number	2010	60630.377023970424	78137.27664226008	47049.53619031077
2	DALYs (Disability-Adjusted Life Years)	1	Global	1	Male	284	20-54 years	651	Digestive congenital anomalies	3	Rate	2010	1.8786577563896476	2.4557149094867556	1.4394860968355156
2	DALYs (Disability-Adjusted Life Years)	1	Global	2	Female	284	20-54 years	651	Digestive congenital anomalies	3	Rate	2010	1.697752989493712	2.2432138134328787	1.310890116218427
2	DALYs (Disability-Adjusted Life Years)	1	Global	3	Both	284	20-54 years	651	Digestive congenital anomalies	3	Rate	2010	1.7887257689189837	2.3052167428862425	1.3880619242401004
2	DALYs (Disability-Adjusted Life Years)	1	Global	1	Male	8	15-19 years	651	Digestive congenital anomalies	1	Number	2009	10824.993571264577	14670.039651530631	7739.987985070966
2	DALYs (Disability-Adjusted Life Years)	1	Global	2	Female	8	15-19 years	651	Digestive congenital anomalies	1	Number	2009	9955.576930051737	13382.429764841934	7380.906051500919
2	DALYs (Disability-Adjusted Life Years)	1	Global	3	Both	8	15-19 years	651	Digestive congenital anomalies	1	Number	2009	20780.570501316306	27088.65619910031	15755.282622494278
2	DALYs (Disability-Adjusted Life Years)	1	Global	1	Male	8	15-19 years	651	Digestive congenital anomalies	3	Rate	2009	3.43792637780444	4.659080483457734	2.4581547030569184
2	DALYs (Disability-Adjusted Life Years)	1	Global	2	Female	8	15-19 years	651	Digestive congenital anomalies	3	Rate	2009	3.3202682737666755	4.463152390494822	2.461593975581244
2	DALYs (Disability-Adjusted Life Years)	1	Global	3	Both	8	15-19 years	651	Digestive congenital anomalies	3	Rate	2009	3.3805354649073096	4.406720353126939	2.5630331785937264
2	DALYs (Disability-Adjusted Life Years)	1	Global	1	Male	23	5-14 years	651	Digestive congenital anomalies	1	Number	2009	47611.90740933407	63250.510831430496	36585.51334851992
2	DALYs (Disability-Adjusted Life Years)	1	Global	2	Female	23	5-14 years	651	Digestive congenital anomalies	1	Number	2009	44481.90584195835	60054.66231803937	33212.362082973676
2	DALYs (Disability-Adjusted Life Years)	1	Global	3	Both	23	5-14 years	651	Digestive congenital anomalies	1	Number	2009	92093.81325129238	116064.54341951146	71570.19656526731
2	DALYs (Disability-Adjusted Life Years)	1	Global	1	Male	23	5-14 years	651	Digestive congenital anomalies	3	Rate	2009	7.591061083804942	10.084420419777729	5.833054832760799
2	DALYs (Disability-Adjusted Life Years)	1	Global	2	Female	23	5-14 years	651	Digestive congenital anomalies	3	Rate	2009	7.600999560906891	10.262048202962802	5.675277280301208
2	DALYs (Disability-Adjusted Life Years)	1	Global	3	Both	23	5-14 years	651	Digestive congenital anomalies	3	Rate	2009	7.595858185358999	9.57295372010974	5.903079090933496
2	DALYs (Disability-Adjusted Life Years)	1	Global	1	Male	28	<1 year	651	Digestive congenital anomalies	1	Number	2009	2625680.026295062	3913564.387433667	1803974.380741179
2	DALYs (Disability-Adjusted Life Years)	1	Global	2	Female	28	<1 year	651	Digestive congenital anomalies	1	Number	2009	2268036.164336741	3282432.1220498853	1476980.0647120771
2	DALYs (Disability-Adjusted Life Years)	1	Global	3	Both	28	<1 year	651	Digestive congenital anomalies	1	Number	2009	4893716.190631803	6369529.954258122	3685503.8342650984
2	DALYs (Disability-Adjusted Life Years)	1	Global	1	Male	28	<1 year	651	Digestive congenital anomalies	3	Rate	2009	3776.2748024366665	5628.520777846866	2594.490924260348
2	DALYs (Disability-Adjusted Life Years)	1	Global	2	Female	28	<1 year	651	Digestive congenital anomalies	3	Rate	2009	3494.256867557105	5057.089108681396	2275.513863278443
2	DALYs (Disability-Adjusted Life Years)	1	Global	3	Both	28	<1 year	651	Digestive congenital anomalies	3	Rate	2009	3640.115215004899	4737.876492165568	2741.405112080121
2	DALYs (Disability-Adjusted Life Years)	1	Global	1	Male	34	2-4 years	651	Digestive congenital anomalies	1	Number	2009	79023.82281211918	152064.37108143535	41232.496575838246
2	DALYs (Disability-Adjusted Life Years)	1	Global	2	Female	34	2-4 years	651	Digestive congenital anomalies	1	Number	2009	155690.7037403295	311896.7858263694	43160.82881632749
2	DALYs (Disability-Adjusted Life Years)	1	Global	3	Both	34	2-4 years	651	Digestive congenital anomalies	1	Number	2009	234714.52655244918	436903.6544046489	90763.78832547853
2	DALYs (Disability-Adjusted Life Years)	1	Global	1	Male	34	2-4 years	651	Digestive congenital anomalies	3	Rate	2009	39.932863983136755	76.84221834614816	20.83588997412544
2	DALYs (Disability-Adjusted Life Years)	1	Global	2	Female	34	2-4 years	651	Digestive congenital anomalies	3	Rate	2009	84.157708141828	168.59400106334343	23.330336027911358
2	DALYs (Disability-Adjusted Life Years)	1	Global	3	Both	34	2-4 years	651	Digestive congenital anomalies	3	Rate	2009	61.30070118389214	114.10670126897797	23.70489781004204
2	DALYs (Disability-Adjusted Life Years)	1	Global	1	Male	284	20-54 years	651	Digestive congenital anomalies	1	Number	2009	31701.814499744953	41185.63632588918	24389.46249809766
2	DALYs (Disability-Adjusted Life Years)	1	Global	2	Female	284	20-54 years	651	Digestive congenital anomalies	1	Number	2009	28245.830693641085	37186.92346873236	21862.438340269684
2	DALYs (Disability-Adjusted Life Years)	1	Global	3	Both	284	20-54 years	651	Digestive congenital anomalies	1	Number	2009	59947.64519338601	77292.88418831184	46416.85048013812
2	DALYs (Disability-Adjusted Life Years)	1	Global	1	Male	284	20-54 years	651	Digestive congenital anomalies	3	Rate	2009	1.8865133890615982	2.450877200307786	1.4513695282346428
2	DALYs (Disability-Adjusted Life Years)	1	Global	2	Female	284	20-54 years	651	Digestive congenital anomalies	3	Rate	2009	1.7007874545553703	2.239164200731732	1.3164194481804354
2	DALYs (Disability-Adjusted Life Years)	1	Global	3	Both	284	20-54 years	651	Digestive congenital anomalies	3	Rate	2009	1.7941977986914468	2.3133306106989897	1.3892290628763875
2	DALYs (Disability-Adjusted Life Years)	1	Global	1	Male	8	15-19 years	651	Digestive congenital anomalies	1	Number	2013	10439.005947343194	14617.309167134226	7266.148630996206
2	DALYs (Disability-Adjusted Life Years)	1	Global	2	Female	8	15-19 years	651	Digestive congenital anomalies	1	Number	2013	9585.650423138322	13032.409329909255	6946.893782148358
2	DALYs (Disability-Adjusted Life Years)	1	Global	3	Both	8	15-19 years	651	Digestive congenital anomalies	1	Number	2013	20024.6563704815	26659.34996123624	14934.19445234138
2	DALYs (Disability-Adjusted Life Years)	1	Global	1	Male	8	15-19 years	651	Digestive congenital anomalies	3	Rate	2013	3.3757440413186792	4.726915050146586	2.3497120384976933
2	DALYs (Disability-Adjusted Life Years)	1	Global	2	Female	8	15-19 years	651	Digestive congenital anomalies	3	Rate	2013	3.262192996776059	4.4351955861572	2.3641701131483597
2	DALYs (Disability-Adjusted Life Years)	1	Global	3	Both	8	15-19 years	651	Digestive congenital anomalies	3	Rate	2013	3.320417854660951	4.42055933281491	2.4763354230452888
2	DALYs (Disability-Adjusted Life Years)	1	Global	1	Male	23	5-14 years	651	Digestive congenital anomalies	1	Number	2013	47959.2949945654	64093.28123902193	36544.52493102158
2	DALYs (Disability-Adjusted Life Years)	1	Global	2	Female	23	5-14 years	651	Digestive congenital anomalies	1	Number	2013	44591.66210090941	59862.95619608816	33322.40734364958
2	DALYs (Disability-Adjusted Life Years)	1	Global	3	Both	23	5-14 years	651	Digestive congenital anomalies	1	Number	2013	92550.95709547483	117247.73230736151	72293.63932456906
2	DALYs (Disability-Adjusted Life Years)	1	Global	1	Male	23	5-14 years	651	Digestive congenital anomalies	3	Rate	2013	7.4402154218036625	9.943178263204395	5.669373121625032
2	DALYs (Disability-Adjusted Life Years)	1	Global	2	Female	23	5-14 years	651	Digestive congenital anomalies	3	Rate	2013	7.398556686053187	9.932338332875114	5.528785159203975
2	DALYs (Disability-Adjusted Life Years)	1	Global	3	Both	23	5-14 years	651	Digestive congenital anomalies	3	Rate	2013	7.420085562484805	9.40009950227163	5.795996132793597
2	DALYs (Disability-Adjusted Life Years)	1	Global	1	Male	28	<1 year	651	Digestive congenital anomalies	1	Number	2013	2532422.9029741636	3691866.806025803	1837023.3145499956
2	DALYs (Disability-Adjusted Life Years)	1	Global	2	Female	28	<1 year	651	Digestive congenital anomalies	1	Number	2013	2261832.1127929953	3145275.4314810373	1492591.2863287413
2	DALYs (Disability-Adjusted Life Years)	1	Global	3	Both	28	<1 year	651	Digestive congenital anomalies	1	Number	2013	4794255.015767162	6118479.2747056745	3672686.605705638
2	DALYs (Disability-Adjusted Life Years)	1	Global	1	Male	28	<1 year	651	Digestive congenital anomalies	3	Rate	2013	3592.363964894287	5237.091033089492	2605.906126543742
2	DALYs (Disability-Adjusted Life Years)	1	Global	2	Female	28	<1 year	651	Digestive congenital anomalies	3	Rate	2013	3434.9467427929976	4776.593955601609	2266.733922600979
2	DALYs (Disability-Adjusted Life Years)	1	Global	3	Both	28	<1 year	651	Digestive congenital anomalies	3	Rate	2013	3516.337975321314	4487.587947263437	2693.725582102804
2	DALYs (Disability-Adjusted Life Years)	1	Global	1	Male	34	2-4 years	651	Digestive congenital anomalies	1	Number	2013	79527.32936062498	146892.57585989253	42236.97715674082
2	DALYs (Disability-Adjusted Life Years)	1	Global	2	Female	34	2-4 years	651	Digestive congenital anomalies	1	Number	2013	162420.3249312305	318379.8058381849	45941.10227337969
2	DALYs (Disability-Adjusted Life Years)	1	Global	3	Both	34	2-4 years	651	Digestive congenital anomalies	1	Number	2013	241947.65429185505	446479.88618659	95846.34063964195
2	DALYs (Disability-Adjusted Life Years)	1	Global	1	Male	34	2-4 years	651	Digestive congenital anomalies	3	Rate	2013	38.79213566465895	71.65180544475129	20.602509365046213
2	DALYs (Disability-Adjusted Life Years)	1	Global	2	Female	34	2-4 years	651	Digestive congenital anomalies	3	Rate	2013	84.55456938394843	165.7456811183644	23.916527204303318
2	DALYs (Disability-Adjusted Life Years)	1	Global	3	Both	34	2-4 years	651	Digestive congenital anomalies	3	Rate	2013	60.928914863884835	112.43562188490894	24.136681737791207
2	DALYs (Disability-Adjusted Life Years)	1	Global	1	Male	284	20-54 years	651	Digestive congenital anomalies	1	Number	2013	32813.10354455701	43660.45853489354	24681.971949468927
2	DALYs (Disability-Adjusted Life Years)	1	Global	2	Female	284	20-54 years	651	Digestive congenital anomalies	1	Number	2013	29087.99954410445	38871.75948639108	22206.80339633993
2	DALYs (Disability-Adjusted Life Years)	1	Global	3	Both	284	20-54 years	651	Digestive congenital anomalies	1	Number	2013	61901.10308866145	80514.67811135639	47319.266068656274
2	DALYs (Disability-Adjusted Life Years)	1	Global	1	Male	284	20-54 years	651	Digestive congenital anomalies	3	Rate	2013	1.8543410788802017	2.467349108689497	1.3948328426635885
2	DALYs (Disability-Adjusted Life Years)	1	Global	2	Female	284	20-54 years	651	Digestive congenital anomalies	3	Rate	2013	1.6619579004906027	2.220958085702112	1.2687971991071114
2	DALYs (Disability-Adjusted Life Years)	1	Global	3	Both	284	20-54 years	651	Digestive congenital anomalies	3	Rate	2013	1.7586770557114877	2.287508783803488	1.3443913496801045
2	DALYs (Disability-Adjusted Life Years)	1	Global	1	Male	8	15-19 years	651	Digestive congenital anomalies	1	Number	2008	10919.936062883246	15026.47801295118	7887.318769168736
2	DALYs (Disability-Adjusted Life Years)	1	Global	2	Female	8	15-19 years	651	Digestive congenital anomalies	1	Number	2008	9966.497217162372	13227.285422285964	7329.517122062078
2	DALYs (Disability-Adjusted Life Years)	1	Global	3	Both	8	15-19 years	651	Digestive congenital anomalies	1	Number	2008	20886.433280045632	27005.945793682098	15929.341698303062
2	DALYs (Disability-Adjusted Life Years)	1	Global	1	Male	8	15-19 years	651	Digestive congenital anomalies	3	Rate	2008	3.4453011987963578	4.740938263153019	2.4884933990658435
2	DALYs (Disability-Adjusted Life Years)	1	Global	2	Female	8	15-19 years	651	Digestive congenital anomalies	3	Rate	2008	3.2993543209904272	4.378820398187832	2.4263965022541822
2	DALYs (Disability-Adjusted Life Years)	1	Global	3	Both	8	15-19 years	651	Digestive congenital anomalies	3	Rate	2008	3.37408157159929	4.36265315405126	2.5732923161802357
2	DALYs (Disability-Adjusted Life Years)	1	Global	1	Male	23	5-14 years	651	Digestive congenital anomalies	1	Number	2008	47391.785570184984	63182.35693965122	36428.41657080975
2	DALYs (Disability-Adjusted Life Years)	1	Global	2	Female	23	5-14 years	651	Digestive congenital anomalies	1	Number	2008	44231.10692399582	59188.087200060116	33168.23951933261
2	DALYs (Disability-Adjusted Life Years)	1	Global	3	Both	23	5-14 years	651	Digestive congenital anomalies	1	Number	2008	91622.89249418063	116014.14878141772	71573.96048649926
2	DALYs (Disability-Adjusted Life Years)	1	Global	1	Male	23	5-14 years	651	Digestive congenital anomalies	3	Rate	2008	7.579444254455928	10.104855652252539	5.826055071667433
2	DALYs (Disability-Adjusted Life Years)	1	Global	2	Female	23	5-14 years	651	Digestive congenital anomalies	3	Rate	2008	7.584872855103001	10.149737304124622	5.68778167849237
2	DALYs (Disability-Adjusted Life Years)	1	Global	3	Both	23	5-14 years	651	Digestive congenital anomalies	3	Rate	2008	7.582063950124912	9.600512178066012	5.9229558334105
2	DALYs (Disability-Adjusted Life Years)	1	Global	1	Male	28	<1 year	651	Digestive congenital anomalies	1	Number	2008	2644977.371222339	3961190.7861697255	1808921.4770506152
2	DALYs (Disability-Adjusted Life Years)	1	Global	2	Female	28	<1 year	651	Digestive congenital anomalies	1	Number	2008	2271425.2674777843	3338206.91129551	1482557.9384245547
2	DALYs (Disability-Adjusted Life Years)	1	Global	3	Both	28	<1 year	651	Digestive congenital anomalies	1	Number	2008	4916402.638700124	6516323.144209736	3688023.80035659
2	DALYs (Disability-Adjusted Life Years)	1	Global	1	Male	28	<1 year	651	Digestive congenital anomalies	3	Rate	2008	3828.1833919539586	5733.192633314695	2618.125671371528
2	DALYs (Disability-Adjusted Life Years)	1	Global	2	Female	28	<1 year	651	Digestive congenital anomalies	3	Rate	2008	3523.368405294973	5178.128873531584	2299.700489404464
2	DALYs (Disability-Adjusted Life Years)	1	Global	3	Both	28	<1 year	651	Digestive congenital anomalies	3	Rate	2008	3681.0533425903695	4878.960258986087	2761.330455522832
2	DALYs (Disability-Adjusted Life Years)	1	Global	1	Male	34	2-4 years	651	Digestive congenital anomalies	1	Number	2008	78825.11835518673	151022.15685436217	40612.35673513249
2	DALYs (Disability-Adjusted Life Years)	1	Global	2	Female	34	2-4 years	651	Digestive congenital anomalies	1	Number	2008	155033.7138231659	312030.1854149189	41803.87073122612
2	DALYs (Disability-Adjusted Life Years)	1	Global	3	Both	34	2-4 years	651	Digestive congenital anomalies	1	Number	2008	233858.83217835266	441059.12583227444	88307.14135832695
2	DALYs (Disability-Adjusted Life Years)	1	Global	1	Male	34	2-4 years	651	Digestive congenital anomalies	3	Rate	2008	40.36710334321541	77.33990306725856	20.79797957234212
2	DALYs (Disability-Adjusted Life Years)	1	Global	2	Female	34	2-4 years	651	Digestive congenital anomalies	3	Rate	2008	84.95502223323085	170.98559200871398	22.907590096546773
2	DALYs (Disability-Adjusted Life Years)	1	Global	3	Both	34	2-4 years	651	Digestive congenital anomalies	3	Rate	2008	61.90674610264448	116.75648537545547	23.37652902906405
2	DALYs (Disability-Adjusted Life Years)	1	Global	1	Male	284	20-54 years	651	Digestive congenital anomalies	1	Number	2008	31331.555845436767	41024.7187997686	24147.63584459941
2	DALYs (Disability-Adjusted Life Years)	1	Global	2	Female	284	20-54 years	651	Digestive congenital anomalies	1	Number	2008	27905.883661864475	37060.3953662727	21494.685857216242
2	DALYs (Disability-Adjusted Life Years)	1	Global	3	Both	284	20-54 years	651	Digestive congenital anomalies	1	Number	2008	59237.439507301184	76544.65344889504	46154.12687404658
2	DALYs (Disability-Adjusted Life Years)	1	Global	1	Male	284	20-54 years	651	Digestive congenital anomalies	3	Rate	2008	1.8943207211268385	2.4803739490045764	1.4599775118831853
2	DALYs (Disability-Adjusted Life Years)	1	Global	2	Female	284	20-54 years	651	Digestive congenital anomalies	3	Rate	2008	1.707128542258351	2.2671512389196358	1.3149267078711502
2	DALYs (Disability-Adjusted Life Years)	1	Global	3	Both	284	20-54 years	651	Digestive congenital anomalies	3	Rate	2008	1.8012740644406156	2.3275465681141654	1.4034406685467025
2	DALYs (Disability-Adjusted Life Years)	1	Global	1	Male	8	15-19 years	651	Digestive congenital anomalies	1	Number	2012	10496.260202568483	14629.957779347467	7369.4499631916
2	DALYs (Disability-Adjusted Life Years)	1	Global	2	Female	8	15-19 years	651	Digestive congenital anomalies	1	Number	2012	9655.191067025718	13187.375270284003	7105.429070075212
2	DALYs (Disability-Adjusted Life Years)	1	Global	3	Both	8	15-19 years	651	Digestive congenital anomalies	1	Number	2012	20151.45126959421	26648.956633706504	15193.085589992297
2	DALYs (Disability-Adjusted Life Years)	1	Global	1	Male	8	15-19 years	651	Digestive congenital anomalies	3	Rate	2012	3.3883762011258654	4.7228060096001325	2.3789872191388595
2	DALYs (Disability-Adjusted Life Years)	1	Global	2	Female	8	15-19 years	651	Digestive congenital anomalies	3	Rate	2012	3.278570299165494	4.477978383334203	2.4127589552872424
2	DALYs (Disability-Adjusted Life Years)	1	Global	3	Both	8	15-19 years	651	Digestive congenital anomalies	3	Rate	2012	3.3348614484728025	4.410132894689575	2.514302058922294
2	DALYs (Disability-Adjusted Life Years)	1	Global	1	Male	23	5-14 years	651	Digestive congenital anomalies	1	Number	2012	48011.61330845326	62955.32196953066	36954.56057174942
2	DALYs (Disability-Adjusted Life Years)	1	Global	2	Female	23	5-14 years	651	Digestive congenital anomalies	1	Number	2012	44545.33863049696	60209.00384565409	33582.64406106842
2	DALYs (Disability-Adjusted Life Years)	1	Global	3	Both	23	5-14 years	651	Digestive congenital anomalies	1	Number	2012	92556.95193895021	117056.52302425847	72668.42884498237
2	DALYs (Disability-Adjusted Life Years)	1	Global	1	Male	23	5-14 years	651	Digestive congenital anomalies	3	Rate	2012	7.517892809087849	9.857851667842494	5.786525509994503
2	DALYs (Disability-Adjusted Life Years)	1	Global	2	Female	23	5-14 years	651	Digestive congenital anomalies	3	Rate	2012	7.46395837411882	10.088541523477224	5.627063685470679
2	DALYs (Disability-Adjusted Life Years)	1	Global	3	Both	23	5-14 years	651	Digestive congenital anomalies	3	Rate	2012	7.491838560317346	9.474907660185883	5.882001577770321
2	DALYs (Disability-Adjusted Life Years)	1	Global	1	Male	28	<1 year	651	Digestive congenital anomalies	1	Number	2012	2552326.1011060937	3773781.5776536893	1826567.4450527227
2	DALYs (Disability-Adjusted Life Years)	1	Global	2	Female	28	<1 year	651	Digestive congenital anomalies	1	Number	2012	2251615.4771609334	3115222.5228844685	1488908.1575489403
2	DALYs (Disability-Adjusted Life Years)	1	Global	3	Both	28	<1 year	651	Digestive congenital anomalies	1	Number	2012	4803941.57826703	6123912.019849177	3681484.86574317
2	DALYs (Disability-Adjusted Life Years)	1	Global	1	Male	28	<1 year	651	Digestive congenital anomalies	3	Rate	2012	3653.928437149178	5402.5728985817095	2614.927115683496
2	DALYs (Disability-Adjusted Life Years)	1	Global	2	Female	28	<1 year	651	Digestive congenital anomalies	3	Rate	2012	3449.0941720676515	4771.994133706485	2280.7555291018202
2	DALYs (Disability-Adjusted Life Years)	1	Global	3	Both	28	<1 year	651	Digestive congenital anomalies	3	Rate	2012	3554.97505969386	4531.7692031918305	2724.3434723614137
2	DALYs (Disability-Adjusted Life Years)	1	Global	1	Male	34	2-4 years	651	Digestive congenital anomalies	1	Number	2012	79700.95102912719	149671.88875175553	42709.29277155494
2	DALYs (Disability-Adjusted Life Years)	1	Global	2	Female	34	2-4 years	651	Digestive congenital anomalies	1	Number	2012	159502.54449094838	309908.50099338614	44712.07047469425
2	DALYs (Disability-Adjusted Life Years)	1	Global	3	Both	34	2-4 years	651	Digestive congenital anomalies	1	Number	2012	239203.4955200756	444542.91434600187	94916.53078393088
2	DALYs (Disability-Adjusted Life Years)	1	Global	1	Male	34	2-4 years	651	Digestive congenital anomalies	3	Rate	2012	38.99613473454764	73.23156203750507	20.89683139073373
2	DALYs (Disability-Adjusted Life Years)	1	Global	2	Female	34	2-4 years	651	Digestive congenital anomalies	3	Rate	2012	83.3498720521679	161.94621840119763	23.364801891701273
2	DALYs (Disability-Adjusted Life Years)	1	Global	3	Both	34	2-4 years	651	Digestive congenital anomalies	3	Rate	2012	60.44357903510528	112.33015102621482	23.98415967000378
2	DALYs (Disability-Adjusted Life Years)	1	Global	1	Male	284	20-54 years	651	Digestive congenital anomalies	1	Number	2012	32507.251075668933	43161.82391198689	24626.732471873012
2	DALYs (Disability-Adjusted Life Years)	1	Global	2	Female	284	20-54 years	651	Digestive congenital anomalies	1	Number	2012	28819.70929749592	38476.846620397526	21968.3159179464
2	DALYs (Disability-Adjusted Life Years)	1	Global	3	Both	284	20-54 years	651	Digestive congenital anomalies	1	Number	2012	61326.96037316485	79804.40262949976	47185.488234167824
2	DALYs (Disability-Adjusted Life Years)	1	Global	1	Male	284	20-54 years	651	Digestive congenital anomalies	3	Rate	2012	1.8594697147987496	2.468929292513687	1.4086907287024881
2	DALYs (Disability-Adjusted Life Years)	1	Global	2	Female	284	20-54 years	651	Digestive congenital anomalies	3	Rate	2012	1.6666194068517444	2.225083488180232	1.2704091240740158
2	DALYs (Disability-Adjusted Life Years)	1	Global	3	Both	284	20-54 years	651	Digestive congenital anomalies	3	Rate	2012	1.7635705350925153	2.294923671280308	1.3569062648365942
2	DALYs (Disability-Adjusted Life Years)	1	Global	1	Male	8	15-19 years	651	Digestive congenital anomalies	1	Number	2011	10665.76442739566	14867.24838807109	7684.584725887214
2	DALYs (Disability-Adjusted Life Years)	1	Global	2	Female	8	15-19 years	651	Digestive congenital anomalies	1	Number	2011	9827.046546218395	13175.553558387508	7224.811231934304
2	DALYs (Disability-Adjusted Life Years)	1	Global	3	Both	8	15-19 years	651	Digestive congenital anomalies	1	Number	2011	20492.810973614036	26796.268614882323	15492.304830670895
2	DALYs (Disability-Adjusted Life Years)	1	Global	1	Male	8	15-19 years	651	Digestive congenital anomalies	3	Rate	2011	3.4321471734611637	4.784146966643895	2.472830327888346
2	DALYs (Disability-Adjusted Life Years)	1	Global	2	Female	8	15-19 years	651	Digestive congenital anomalies	3	Rate	2011	3.3244415920104444	4.457225071770933	2.444118163163609
2	DALYs (Disability-Adjusted Life Years)	1	Global	3	Both	8	15-19 years	651	Digestive congenital anomalies	3	Rate	2011	3.3796408592104243	4.419196780853484	2.55496556702219
2	DALYs (Disability-Adjusted Life Years)	1	Global	1	Male	23	5-14 years	651	Digestive congenital anomalies	1	Number	2011	47896.775241067335	63172.60168542953	36920.900849973084
2	DALYs (Disability-Adjusted Life Years)	1	Global	2	Female	23	5-14 years	651	Digestive congenital anomalies	1	Number	2011	44610.83112093056	59949.20835853398	33646.760464317136
2	DALYs (Disability-Adjusted Life Years)	1	Global	3	Both	23	5-14 years	651	Digestive congenital anomalies	1	Number	2011	92507.60636199801	116400.1902930507	72339.89147329648
2	DALYs (Disability-Adjusted Life Years)	1	Global	1	Male	23	5-14 years	651	Digestive congenital anomalies	3	Rate	2011	7.558187278755622	9.968736977000484	5.826176850528311
2	DALYs (Disability-Adjusted Life Years)	1	Global	2	Female	23	5-14 years	651	Digestive congenital anomalies	3	Rate	2011	7.5369391227664835	10.128337054099914	5.684574327037886
2	DALYs (Disability-Adjusted Life Years)	1	Global	3	Both	23	5-14 years	651	Digestive congenital anomalies	3	Rate	2011	7.547925639992782	9.497380976164537	5.902391631547965
2	DALYs (Disability-Adjusted Life Years)	1	Global	1	Male	28	<1 year	651	Digestive congenital anomalies	1	Number	2011	2559948.302634343	3813504.4188641934	1813146.0634598103
2	DALYs (Disability-Adjusted Life Years)	1	Global	2	Female	28	<1 year	651	Digestive congenital anomalies	1	Number	2011	2242381.879105769	3160458.9744481277	1477856.32539273
2	DALYs (Disability-Adjusted Life Years)	1	Global	3	Both	28	<1 year	651	Digestive congenital anomalies	1	Number	2011	4802330.18174011	6165440.654003216	3682031.337833333
2	DALYs (Disability-Adjusted Life Years)	1	Global	1	Male	28	<1 year	651	Digestive congenital anomalies	3	Rate	2011	3691.7091555947445	5499.466205444261	2614.7433977541746
2	DALYs (Disability-Adjusted Life Years)	1	Global	2	Female	28	<1 year	651	Digestive congenital anomalies	3	Rate	2011	3459.298892592005	4875.606752026913	2279.8733781597894
2	DALYs (Disability-Adjusted Life Years)	1	Global	3	Both	28	<1 year	651	Digestive congenital anomalies	3	Rate	2011	3579.4200958974025	4595.415421645456	2744.404583940761
2	DALYs (Disability-Adjusted Life Years)	1	Global	1	Male	34	2-4 years	651	Digestive congenital anomalies	1	Number	2011	79423.71364723939	149031.50487108948	42432.16726552803
2	DALYs (Disability-Adjusted Life Years)	1	Global	2	Female	34	2-4 years	651	Digestive congenital anomalies	1	Number	2011	157101.34910221116	309408.4498958178	44503.91806259545
2	DALYs (Disability-Adjusted Life Years)	1	Global	3	Both	34	2-4 years	651	Digestive congenital anomalies	1	Number	2011	236525.0627494508	434302.52636208734	94036.75493743885
2	DALYs (Disability-Adjusted Life Years)	1	Global	1	Male	34	2-4 years	651	Digestive congenital anomalies	3	Rate	2011	39.13736902529888	73.4377773928	20.9091631775128
2	DALYs (Disability-Adjusted Life Years)	1	Global	2	Female	34	2-4 years	651	Digestive congenital anomalies	3	Rate	2011	82.73468125147406	162.94455537735965	23.43721105128771
2	DALYs (Disability-Adjusted Life Years)	1	Global	3	Both	34	2-4 years	651	Digestive congenital anomalies	3	Rate	2011	60.21184622590391	110.55977167432897	23.938801926770577
2	DALYs (Disability-Adjusted Life Years)	1	Global	1	Male	284	20-54 years	651	Digestive congenital anomalies	1	Number	2011	32221.669279617065	42332.366336978885	24531.97184068903
2	DALYs (Disability-Adjusted Life Years)	1	Global	2	Female	284	20-54 years	651	Digestive congenital anomalies	1	Number	2011	28725.522435078212	38127.87331606427	22288.25385975941
2	DALYs (Disability-Adjusted Life Years)	1	Global	3	Both	284	20-54 years	651	Digestive congenital anomalies	1	Number	2011	60947.191714695284	78887.11083596305	47116.26694629562
2	DALYs (Disability-Adjusted Life Years)	1	Global	1	Male	284	20-54 years	651	Digestive congenital anomalies	3	Rate	2011	1.8661333703170206	2.4516992208064794	1.4207808693681483
2	DALYs (Disability-Adjusted Life Years)	1	Global	2	Female	284	20-54 years	651	Digestive congenital anomalies	3	Rate	2011	1.6822473902337753	2.2328755038685686	1.3052628363222336
2	DALYs (Disability-Adjusted Life Years)	1	Global	3	Both	284	20-54 years	651	Digestive congenital anomalies	3	Rate	2011	1.7747013588525309	2.297088001230704	1.371963180273786
2	DALYs (Disability-Adjusted Life Years)	1	Global	1	Male	8	15-19 years	651	Digestive congenital anomalies	1	Number	2015	10300.737428156473	14844.807655807997	7065.978018188625
2	DALYs (Disability-Adjusted Life Years)	1	Global	2	Female	8	15-19 years	651	Digestive congenital anomalies	1	Number	2015	9410.830296550412	12996.541125688444	6904.48896454453
2	DALYs (Disability-Adjusted Life Years)	1	Global	3	Both	8	15-19 years	651	Digestive congenital anomalies	1	Number	2015	19711.56772470688	26520.097433314106	14538.296832522636
2	DALYs (Disability-Adjusted Life Years)	1	Global	1	Male	8	15-19 years	651	Digestive congenital anomalies	3	Rate	2015	3.331551185737978	4.801232619770843	2.285338074975847
2	DALYs (Disability-Adjusted Life Years)	1	Global	2	Female	8	15-19 years	651	Digestive congenital anomalies	3	Rate	2015	3.2058514964343976	4.427343762806135	2.3520524312518387
2	DALYs (Disability-Adjusted Life Years)	1	Global	3	Both	8	15-19 years	651	Digestive congenital anomalies	3	Rate	2015	3.2703317406972174	4.399929909879331	2.4120381621134386
2	DALYs (Disability-Adjusted Life Years)	1	Global	1	Male	23	5-14 years	651	Digestive congenital anomalies	1	Number	2015	47706.23412464866	65436.499153964585	36361.70886939573
2	DALYs (Disability-Adjusted Life Years)	1	Global	2	Female	23	5-14 years	651	Digestive congenital anomalies	1	Number	2015	44974.601734039745	60340.03095065498	33375.09668396147
2	DALYs (Disability-Adjusted Life Years)	1	Global	3	Both	23	5-14 years	651	Digestive congenital anomalies	1	Number	2015	92680.83585868827	118668.78149033294	71596.91033903888
2	DALYs (Disability-Adjusted Life Years)	1	Global	1	Male	23	5-14 years	651	Digestive congenital anomalies	3	Rate	2015	7.2542417569763975	9.950317674473043	5.529185685589517
2	DALYs (Disability-Adjusted Life Years)	1	Global	2	Female	23	5-14 years	651	Digestive congenital anomalies	3	Rate	2015	7.304968616962421	9.800687842611037	5.420927022459847
2	DALYs (Disability-Adjusted Life Years)	1	Global	3	Both	23	5-14 years	651	Digestive congenital anomalies	3	Rate	2015	7.2787693520461145	9.319755068604282	5.6229250831485205
2	DALYs (Disability-Adjusted Life Years)	1	Global	1	Male	28	<1 year	651	Digestive congenital anomalies	1	Number	2015	2479870.7474064487	3577715.132421906	1792136.763719178
2	DALYs (Disability-Adjusted Life Years)	1	Global	2	Female	28	<1 year	651	Digestive congenital anomalies	1	Number	2015	2254803.6865187595	3118081.8067084486	1477288.6712944787
2	DALYs (Disability-Adjusted Life Years)	1	Global	3	Both	28	<1 year	651	Digestive congenital anomalies	1	Number	2015	4734674.433925209	6088141.038824118	3684270.2600353016
2	DALYs (Disability-Adjusted Life Years)	1	Global	1	Male	28	<1 year	651	Digestive congenital anomalies	3	Rate	2015	3480.8110825038407	5021.774016246656	2515.4897750378072
2	DALYs (Disability-Adjusted Life Years)	1	Global	2	Female	28	<1 year	651	Digestive congenital anomalies	3	Rate	2015	3391.7898547495156	4690.376506613349	2222.2124071337944
2	DALYs (Disability-Adjusted Life Years)	1	Global	3	Both	28	<1 year	651	Digestive congenital anomalies	3	Rate	2015	3437.840720827118	4420.590997226507	2675.1436668436763
2	DALYs (Disability-Adjusted Life Years)	1	Global	1	Male	34	2-4 years	651	Digestive congenital anomalies	1	Number	2015	79831.0184081196	145932.1748296381	42662.83850707691
2	DALYs (Disability-Adjusted Life Years)	1	Global	2	Female	34	2-4 years	651	Digestive congenital anomalies	1	Number	2015	164731.55543364587	322750.0765246358	47214.354551378405
2	DALYs (Disability-Adjusted Life Years)	1	Global	3	Both	34	2-4 years	651	Digestive congenital anomalies	1	Number	2015	244562.57384176538	451074.02195530076	99080.64684389762
2	DALYs (Disability-Adjusted Life Years)	1	Global	1	Male	34	2-4 years	651	Digestive congenital anomalies	3	Rate	2015	38.539922303050815	70.45149606756658	20.596285930922217
2	DALYs (Disability-Adjusted Life Years)	1	Global	2	Female	34	2-4 years	651	Digestive congenital anomalies	3	Rate	2015	84.83559851477278	166.21403131038372	24.31506226181591
2	DALYs (Disability-Adjusted Life Years)	1	Global	3	Both	34	2-4 years	651	Digestive congenital anomalies	3	Rate	2015	60.94016570269193	112.3987420083382	24.688941327971424
2	DALYs (Disability-Adjusted Life Years)	1	Global	1	Male	284	20-54 years	651	Digestive congenital anomalies	1	Number	2015	33261.64742253966	44781.332256876194	24592.769928915048
2	DALYs (Disability-Adjusted Life Years)	1	Global	2	Female	284	20-54 years	651	Digestive congenital anomalies	1	Number	2015	29495.651461226335	39568.52707070304	22490.501209737016
2	DALYs (Disability-Adjusted Life Years)	1	Global	3	Both	284	20-54 years	651	Digestive congenital anomalies	1	Number	2015	62757.298883765994	81846.33900203466	47500.600873256
2	DALYs (Disability-Adjusted Life Years)	1	Global	1	Male	284	20-54 years	651	Digestive congenital anomalies	3	Rate	2015	1.8374265079164454	2.473792290060764	1.3585438747648386
2	DALYs (Disability-Adjusted Life Years)	1	Global	2	Female	284	20-54 years	651	Digestive congenital anomalies	3	Rate	2015	1.6489996736819568	2.212139247490016	1.2573659952740048
2	DALYs (Disability-Adjusted Life Years)	1	Global	3	Both	284	20-54 years	651	Digestive congenital anomalies	3	Rate	2015	1.743776718192312	2.2741855204023533	1.319853521043681
2	DALYs (Disability-Adjusted Life Years)	1	Global	1	Male	8	15-19 years	651	Digestive congenital anomalies	1	Number	2017	10334.363423928577	14815.718538053425	7004.943661717069
2	DALYs (Disability-Adjusted Life Years)	1	Global	2	Female	8	15-19 years	651	Digestive congenital anomalies	1	Number	2017	9361.708907817463	13129.565109683339	6680.984992684735
2	DALYs (Disability-Adjusted Life Years)	1	Global	3	Both	8	15-19 years	651	Digestive congenital anomalies	1	Number	2017	19696.072331746018	26980.38378488332	14388.764252718742
2	DALYs (Disability-Adjusted Life Years)	1	Global	1	Male	8	15-19 years	651	Digestive congenital anomalies	3	Rate	2017	3.327390929503259	4.770268419576432	2.2554060705577728
2	DALYs (Disability-Adjusted Life Years)	1	Global	2	Female	8	15-19 years	651	Digestive congenital anomalies	3	Rate	2017	3.1776739726170127	4.456609122505587	2.267747516158197
2	DALYs (Disability-Adjusted Life Years)	1	Global	3	Both	8	15-19 years	651	Digestive congenital anomalies	3	Rate	2017	3.2545085449953923	4.458142115655694	2.3775479407089533
2	DALYs (Disability-Adjusted Life Years)	1	Global	1	Male	23	5-14 years	651	Digestive congenital anomalies	1	Number	2017	47817.01033139636	66187.1567638739	35784.62649917907
2	DALYs (Disability-Adjusted Life Years)	1	Global	2	Female	23	5-14 years	651	Digestive congenital anomalies	1	Number	2017	45510.3340762819	62754.210679109725	34051.20933970059
2	DALYs (Disability-Adjusted Life Years)	1	Global	3	Both	23	5-14 years	651	Digestive congenital anomalies	1	Number	2017	93327.34440767823	121885.94542175814	71596.28797136324
2	DALYs (Disability-Adjusted Life Years)	1	Global	1	Male	23	5-14 years	651	Digestive congenital anomalies	3	Rate	2017	7.130065613520774	9.869265502551649	5.335898943204171
2	DALYs (Disability-Adjusted Life Years)	1	Global	2	Female	23	5-14 years	651	Digestive congenital anomalies	3	Rate	2017	7.238533163681274	9.981215132369526	5.415930536913633
2	DALYs (Disability-Adjusted Life Years)	1	Global	3	Both	23	5-14 years	651	Digestive congenital anomalies	3	Rate	2017	7.1825498674427415	9.380443499045457	5.51010973195332
2	DALYs (Disability-Adjusted Life Years)	1	Global	1	Male	28	<1 year	651	Digestive congenital anomalies	1	Number	2017	2372682.6311284592	3357935.6622529035	1716258.5755095242
2	DALYs (Disability-Adjusted Life Years)	1	Global	2	Female	28	<1 year	651	Digestive congenital anomalies	1	Number	2017	2149915.0231644665	2939749.206932335	1416461.95498865
2	DALYs (Disability-Adjusted Life Years)	1	Global	3	Both	28	<1 year	651	Digestive congenital anomalies	1	Number	2017	4522597.654292923	5729171.555454172	3518493.4084027708
2	DALYs (Disability-Adjusted Life Years)	1	Global	1	Male	28	<1 year	651	Digestive congenital anomalies	3	Rate	2017	3338.076328330438	4724.207696033887	2414.5673968531196
2	DALYs (Disability-Adjusted Life Years)	1	Global	2	Female	28	<1 year	651	Digestive congenital anomalies	3	Rate	2017	3243.823708235079	4435.537251921836	2137.1788288832768
2	DALYs (Disability-Adjusted Life Years)	1	Global	3	Both	28	<1 year	651	Digestive congenital anomalies	3	Rate	2017	3292.597612980274	4171.022502949608	2561.5771915498904
2	DALYs (Disability-Adjusted Life Years)	1	Global	1	Male	34	2-4 years	651	Digestive congenital anomalies	1	Number	2017	79383.07990082746	139435.23728433563	43455.59930076722
2	DALYs (Disability-Adjusted Life Years)	1	Global	2	Female	34	2-4 years	651	Digestive congenital anomalies	1	Number	2017	159503.73080132404	310677.83066857693	48226.46190067122
2	DALYs (Disability-Adjusted Life Years)	1	Global	3	Both	34	2-4 years	651	Digestive congenital anomalies	1	Number	2017	238886.81070215153	430753.34314046433	101075.25566087928
2	DALYs (Disability-Adjusted Life Years)	1	Global	1	Male	34	2-4 years	651	Digestive congenital anomalies	3	Rate	2017	37.66004790079657	66.1493320963008	20.615727599246966
2	DALYs (Disability-Adjusted Life Years)	1	Global	2	Female	34	2-4 years	651	Digestive congenital anomalies	3	Rate	2017	80.78842757207408	157.35790815125608	24.426638829989205
2	DALYs (Disability-Adjusted Life Years)	1	Global	3	Both	34	2-4 years	651	Digestive congenital anomalies	3	Rate	2017	58.51878128304565	105.51926496103758	24.759846563993023
2	DALYs (Disability-Adjusted Life Years)	1	Global	1	Male	284	20-54 years	651	Digestive congenital anomalies	1	Number	2017	33872.3170782454	45511.242224977774	25095.89248419192
2	DALYs (Disability-Adjusted Life Years)	1	Global	2	Female	284	20-54 years	651	Digestive congenital anomalies	1	Number	2017	29579.297099435178	40044.04612323954	22493.57196188429
2	DALYs (Disability-Adjusted Life Years)	1	Global	3	Both	284	20-54 years	651	Digestive congenital anomalies	1	Number	2017	63451.614177680654	82981.57011002596	47756.56254118946
2	DALYs (Disability-Adjusted Life Years)	1	Global	1	Male	284	20-54 years	651	Digestive congenital anomalies	3	Rate	2017	1.8349431701595997	2.465451149777911	1.3595035853777775
2	DALYs (Disability-Adjusted Life Years)	1	Global	2	Female	284	20-54 years	651	Digestive congenital anomalies	3	Rate	2017	1.6245074488879012	2.199235870687932	1.2353564414103282
2	DALYs (Disability-Adjusted Life Years)	1	Global	3	Both	284	20-54 years	651	Digestive congenital anomalies	3	Rate	2017	1.7304468050464952	2.2630660344200755	1.3024127461594752
2	DALYs (Disability-Adjusted Life Years)	1	Global	1	Male	8	15-19 years	651	Digestive congenital anomalies	1	Number	2016	10276.290205220641	14903.963481398954	6945.272088144455
2	DALYs (Disability-Adjusted Life Years)	1	Global	2	Female	8	15-19 years	651	Digestive congenital anomalies	1	Number	2016	9382.507620727702	13071.857916523906	6835.810375498841
2	DALYs (Disability-Adjusted Life Years)	1	Global	3	Both	8	15-19 years	651	Digestive congenital anomalies	1	Number	2016	19658.79782594833	26855.659661936803	14363.873507751312
2	DALYs (Disability-Adjusted Life Years)	1	Global	1	Male	8	15-19 years	651	Digestive congenital anomalies	3	Rate	2016	3.318247106137755	4.812537667242042	2.2426506596822806
2	DALYs (Disability-Adjusted Life Years)	1	Global	2	Female	8	15-19 years	651	Digestive congenital anomalies	3	Rate	2016	3.192525760693174	4.447877350659357	2.3259774040344556
2	DALYs (Disability-Adjusted Life Years)	1	Global	3	Both	8	15-19 years	651	Digestive congenital anomalies	3	Rate	2016	3.257032000285149	4.449394295730571	2.3797790728099733
2	DALYs (Disability-Adjusted Life Years)	1	Global	1	Male	23	5-14 years	651	Digestive congenital anomalies	1	Number	2016	47997.884297564575	65968.07346633734	36204.48318972698
2	DALYs (Disability-Adjusted Life Years)	1	Global	2	Female	23	5-14 years	651	Digestive congenital anomalies	1	Number	2016	45508.46042048292	61754.785243136575	33829.99611082864
2	DALYs (Disability-Adjusted Life Years)	1	Global	3	Both	23	5-14 years	651	Digestive congenital anomalies	1	Number	2016	93506.34471804755	120521.91435868043	72155.65203740657
2	DALYs (Disability-Adjusted Life Years)	1	Global	1	Male	23	5-14 years	651	Digestive congenital anomalies	3	Rate	2016	7.229641592079931	9.93638646080524	5.453270312197698
2	DALYs (Disability-Adjusted Life Years)	1	Global	2	Female	23	5-14 years	651	Digestive congenital anomalies	3	Rate	2016	7.316480401745268	9.928432466637183	5.438911825384255
2	DALYs (Disability-Adjusted Life Years)	1	Global	3	Both	23	5-14 years	651	Digestive congenital anomalies	3	Rate	2016	7.271646055658087	9.372547989222268	5.611280861350741
2	DALYs (Disability-Adjusted Life Years)	1	Global	1	Male	28	<1 year	651	Digestive congenital anomalies	1	Number	2016	2440628.6919425186	3492901.191549879	1761679.3439675244
2	DALYs (Disability-Adjusted Life Years)	1	Global	2	Female	28	<1 year	651	Digestive congenital anomalies	1	Number	2016	2220001.304974782	3063530.718462714	1464529.7067466076
2	DALYs (Disability-Adjusted Life Years)	1	Global	3	Both	28	<1 year	651	Digestive congenital anomalies	1	Number	2016	4660629.9969173	5942901.477782526	3607054.8882272393
2	DALYs (Disability-Adjusted Life Years)	1	Global	1	Male	28	<1 year	651	Digestive congenital anomalies	3	Rate	2016	3410.3585471973447	4880.728261715636	2461.6436854796075
2	DALYs (Disability-Adjusted Life Years)	1	Global	2	Female	28	<1 year	651	Digestive congenital anomalies	3	Rate	2016	3326.990894094856	4591.140906658654	2194.8081686072337
2	DALYs (Disability-Adjusted Life Years)	1	Global	3	Both	28	<1 year	651	Digestive congenital anomalies	3	Rate	2016	3370.1330323143893	4297.352201593419	2608.28575454955
2	DALYs (Disability-Adjusted Life Years)	1	Global	1	Male	34	2-4 years	651	Digestive congenital anomalies	1	Number	2016	80067.83769969977	143741.8164225414	43300.30941668162
2	DALYs (Disability-Adjusted Life Years)	1	Global	2	Female	34	2-4 years	651	Digestive congenital anomalies	1	Number	2016	164593.291312865	322032.2350535564	48437.26116857034
2	DALYs (Disability-Adjusted Life Years)	1	Global	3	Both	34	2-4 years	651	Digestive congenital anomalies	1	Number	2016	244661.12901256472	449107.1711899272	100993.76303300765
2	DALYs (Disability-Adjusted Life Years)	1	Global	1	Male	34	2-4 years	651	Digestive congenital anomalies	3	Rate	2016	38.304279161829974	68.76577189617535	20.714773713645673
2	DALYs (Disability-Adjusted Life Years)	1	Global	2	Female	34	2-4 years	651	Digestive congenital anomalies	3	Rate	2016	84.02449631618772	164.3967146663181	24.7271103224281
2	DALYs (Disability-Adjusted Life Years)	1	Global	3	Both	34	2-4 years	651	Digestive congenital anomalies	3	Rate	2016	60.42234104461085	110.9130280430636	24.941761766519154
2	DALYs (Disability-Adjusted Life Years)	1	Global	1	Male	284	20-54 years	651	Digestive congenital anomalies	1	Number	2016	33633.14901781491	45257.07290378685	24907.0336781425
2	DALYs (Disability-Adjusted Life Years)	1	Global	2	Female	284	20-54 years	651	Digestive congenital anomalies	1	Number	2016	29663.550228517648	40116.83597081494	22518.57695712123
2	DALYs (Disability-Adjusted Life Years)	1	Global	3	Both	284	20-54 years	651	Digestive congenital anomalies	1	Number	2016	63296.69924633257	82716.18097403493	47961.097574193234
2	DALYs (Disability-Adjusted Life Years)	1	Global	1	Male	284	20-54 years	651	Digestive congenital anomalies	3	Rate	2016	1.8390141883405275	2.474594310177171	1.3618822400280628
2	DALYs (Disability-Adjusted Life Years)	1	Global	2	Female	284	20-54 years	651	Digestive congenital anomalies	3	Rate	2016	1.6428540650346706	2.2217875656576735	1.247144573316683
2	DALYs (Disability-Adjusted Life Years)	1	Global	3	Both	284	20-54 years	651	Digestive congenital anomalies	3	Rate	2016	1.7415617561447079	2.2758743996760673	1.3196140448473577
2	DALYs (Disability-Adjusted Life Years)	1	Global	1	Male	8	15-19 years	651	Digestive congenital anomalies	1	Number	2014	10365.633918797388	14286.955119090042	7253.70573652989
2	DALYs (Disability-Adjusted Life Years)	1	Global	2	Female	8	15-19 years	651	Digestive congenital anomalies	1	Number	2014	9496.047319966596	12991.652066454544	6899.745443942271
2	DALYs (Disability-Adjusted Life Years)	1	Global	3	Both	8	15-19 years	651	Digestive congenital anomalies	1	Number	2014	19861.681238763987	26571.758005631134	14883.269770147142
2	DALYs (Disability-Adjusted Life Years)	1	Global	1	Male	8	15-19 years	651	Digestive congenital anomalies	3	Rate	2014	3.3545402807078633	4.623563480159376	2.347453929804062
2	DALYs (Disability-Adjusted Life Years)	1	Global	2	Female	8	15-19 years	651	Digestive congenital anomalies	3	Rate	2014	3.2354530992763313	4.426460771183056	2.3508520996817555
2	DALYs (Disability-Adjusted Life Years)	1	Global	3	Both	8	15-19 years	651	Digestive congenital anomalies	3	Rate	2014	3.2965288401926323	4.410229202008567	2.4702404315049087
2	DALYs (Disability-Adjusted Life Years)	1	Global	1	Male	23	5-14 years	651	Digestive congenital anomalies	1	Number	2014	47760.004096486045	64569.94333704144	36611.53742566588
2	DALYs (Disability-Adjusted Life Years)	1	Global	2	Female	23	5-14 years	651	Digestive congenital anomalies	1	Number	2014	44695.022492948796	60206.32037266035	33861.336859069605
2	DALYs (Disability-Adjusted Life Years)	1	Global	3	Both	23	5-14 years	651	Digestive congenital anomalies	1	Number	2014	92455.02658943484	118026.31877790352	71423.21556715982
2	DALYs (Disability-Adjusted Life Years)	1	Global	1	Male	23	5-14 years	651	Digestive congenital anomalies	3	Rate	2014	7.3345615401170665	9.916084221656233	5.62247804217845
2	DALYs (Disability-Adjusted Life Years)	1	Global	2	Female	23	5-14 years	651	Digestive congenital anomalies	3	Rate	2014	7.3365621488950215	9.882698039585772	5.558243143303624
2	DALYs (Disability-Adjusted Life Years)	1	Global	3	Both	23	5-14 years	651	Digestive congenital anomalies	3	Rate	2014	7.335528547106274	9.364395454125725	5.666831280527663
2	DALYs (Disability-Adjusted Life Years)	1	Global	1	Male	28	<1 year	651	Digestive congenital anomalies	1	Number	2014	2503424.342607968	3644407.818633539	1805588.0051773184
2	DALYs (Disability-Adjusted Life Years)	1	Global	2	Female	28	<1 year	651	Digestive congenital anomalies	1	Number	2014	2258880.9466811577	3133307.1053806897	1480888.417819148
2	DALYs (Disability-Adjusted Life Years)	1	Global	3	Both	28	<1 year	651	Digestive congenital anomalies	1	Number	2014	4762305.289289123	6096134.120185129	3660034.3279190185
2	DALYs (Disability-Adjusted Life Years)	1	Global	1	Male	28	<1 year	651	Digestive congenital anomalies	3	Rate	2014	3534.8148388690793	5145.874239912535	2549.475598266272
2	DALYs (Disability-Adjusted Life Years)	1	Global	2	Female	28	<1 year	651	Digestive congenital anomalies	3	Rate	2014	3415.8002610789854	4738.076720831588	2239.347342164065
2	DALYs (Disability-Adjusted Life Years)	1	Global	3	Both	28	<1 year	651	Digestive congenital anomalies	3	Rate	2014	3477.346092987608	4451.282913934839	2672.4884897686848
2	DALYs (Disability-Adjusted Life Years)	1	Global	1	Male	34	2-4 years	651	Digestive congenital anomalies	1	Number	2014	79716.45070639004	147344.82085598086	42701.90951927448
2	DALYs (Disability-Adjusted Life Years)	1	Global	2	Female	34	2-4 years	651	Digestive congenital anomalies	1	Number	2014	164470.00639327854	325718.95833211264	46540.98337642774
2	DALYs (Disability-Adjusted Life Years)	1	Global	3	Both	34	2-4 years	651	Digestive congenital anomalies	1	Number	2014	244186.45709966822	452635.3737030167	97796.58320138088
2	DALYs (Disability-Adjusted Life Years)	1	Global	1	Male	34	2-4 years	651	Digestive congenital anomalies	3	Rate	2014	38.75220013812146	71.62807596837622	20.758487480404483
2	DALYs (Disability-Adjusted Life Years)	1	Global	2	Female	34	2-4 years	651	Digestive congenital anomalies	3	Rate	2014	85.29139831046389	168.91241157943404	24.135376643858397
2	DALYs (Disability-Adjusted Life Years)	1	Global	3	Both	34	2-4 years	651	Digestive congenital anomalies	3	Rate	2014	61.27005927785527	113.57303147536291	24.538635439043137
2	DALYs (Disability-Adjusted Life Years)	1	Global	1	Male	284	20-54 years	651	Digestive congenital anomalies	1	Number	2014	33025.06398950646	44046.55757644353	24756.08417793409
2	DALYs (Disability-Adjusted Life Years)	1	Global	2	Female	284	20-54 years	651	Digestive congenital anomalies	1	Number	2014	29304.983560843757	39194.862860535184	22355.80890044155
2	DALYs (Disability-Adjusted Life Years)	1	Global	3	Both	284	20-54 years	651	Digestive congenital anomalies	1	Number	2014	62330.04755035026	81207.28643433207	47531.86883461609
2	DALYs (Disability-Adjusted Life Years)	1	Global	1	Male	284	20-54 years	651	Digestive congenital anomalies	3	Rate	2014	1.8446301756532375	2.460240781515882	1.3827624957861981
2	DALYs (Disability-Adjusted Life Years)	1	Global	2	Female	284	20-54 years	651	Digestive congenital anomalies	3	Rate	2014	1.6554801044534246	2.2141734196055025	1.262911367167414
2	DALYs (Disability-Adjusted Life Years)	1	Global	3	Both	284	20-54 years	651	Digestive congenital anomalies	3	Rate	2014	1.7505904975343785	2.280773231364162	1.334971513453656
2	DALYs (Disability-Adjusted Life Years)	1	Global	1	Male	8	15-19 years	651	Digestive congenital anomalies	1	Number	2019	10214.780723232105	14408.333924051809	6891.3081312396025
2	DALYs (Disability-Adjusted Life Years)	1	Global	2	Female	8	15-19 years	651	Digestive congenital anomalies	1	Number	2019	9317.29036980286	13077.188542744028	6697.083187911445
2	DALYs (Disability-Adjusted Life Years)	1	Global	3	Both	8	15-19 years	651	Digestive congenital anomalies	1	Number	2019	19532.071093034963	26678.376385552627	14287.919214700563
2	DALYs (Disability-Adjusted Life Years)	1	Global	1	Male	8	15-19 years	651	Digestive congenital anomalies	3	Rate	2019	3.251541966540332	4.586422723243484	2.193622966582507
2	DALYs (Disability-Adjusted Life Years)	1	Global	2	Female	8	15-19 years	651	Digestive congenital anomalies	3	Rate	2019	3.128571064486327	4.39107423465721	2.248754718009386
2	DALYs (Disability-Adjusted Life Years)	1	Global	3	Both	8	15-19 years	651	Digestive congenital anomalies	3	Rate	2019	3.1916981232870834	4.35946210908881	2.3347613638114884
2	DALYs (Disability-Adjusted Life Years)	1	Global	1	Male	23	5-14 years	651	Digestive congenital anomalies	1	Number	2019	47140.82780484068	65965.53657212651	35039.43631378062
2	DALYs (Disability-Adjusted Life Years)	1	Global	2	Female	23	5-14 years	651	Digestive congenital anomalies	1	Number	2019	44975.707675784855	62325.74428722494	33261.98917897581
2	DALYs (Disability-Adjusted Life Years)	1	Global	3	Both	23	5-14 years	651	Digestive congenital anomalies	1	Number	2019	92116.5354806255	120354.42846361155	69705.9118699063
2	DALYs (Disability-Adjusted Life Years)	1	Global	1	Male	23	5-14 years	651	Digestive congenital anomalies	3	Rate	2019	6.881955783544181	9.63012163907154	5.115307953225826
2	DALYs (Disability-Adjusted Life Years)	1	Global	2	Female	23	5-14 years	651	Digestive congenital anomalies	3	Rate	2019	6.9967544801578745	9.695854787085466	5.174481599813993
2	DALYs (Disability-Adjusted Life Years)	1	Global	3	Both	23	5-14 years	651	Digestive congenital anomalies	3	Rate	2019	6.937531581329748	9.064199430240308	5.249730273503108
2	DALYs (Disability-Adjusted Life Years)	1	Global	1	Male	28	<1 year	651	Digestive congenital anomalies	1	Number	2019	2212449.2803173205	3065326.2236836157	1553991.4036240948
2	DALYs (Disability-Adjusted Life Years)	1	Global	2	Female	28	<1 year	651	Digestive congenital anomalies	1	Number	2019	1988656.64553408	2731049.5097725913	1322741.659007484
2	DALYs (Disability-Adjusted Life Years)	1	Global	3	Both	28	<1 year	651	Digestive congenital anomalies	1	Number	2019	4201105.925851402	5309847.893068699	3255707.010836033
2	DALYs (Disability-Adjusted Life Years)	1	Global	1	Male	28	<1 year	651	Digestive congenital anomalies	3	Rate	2019	3237.9784118705006	4486.186520038332	2274.3077827508305
2	DALYs (Disability-Adjusted Life Years)	1	Global	2	Female	28	<1 year	651	Digestive congenital anomalies	3	Rate	2019	3116.130997303262	4279.425536672614	2072.6736786432957
2	DALYs (Disability-Adjusted Life Years)	1	Global	3	Both	28	<1 year	651	Digestive congenital anomalies	3	Rate	2019	3179.1339476981866	4018.1604539160267	2463.715237032545
2	DALYs (Disability-Adjusted Life Years)	1	Global	1	Male	34	2-4 years	651	Digestive congenital anomalies	1	Number	2019	76895.91470403495	130678.23506558186	43528.398252097264
2	DALYs (Disability-Adjusted Life Years)	1	Global	2	Female	34	2-4 years	651	Digestive congenital anomalies	1	Number	2019	146089.71052475998	277006.18347060436	47811.66994912473
2	DALYs (Disability-Adjusted Life Years)	1	Global	3	Both	34	2-4 years	651	Digestive congenital anomalies	1	Number	2019	222985.62522879493	384289.72150774044	102856.00976245469
2	DALYs (Disability-Adjusted Life Years)	1	Global	1	Male	34	2-4 years	651	Digestive congenital anomalies	3	Rate	2019	36.15414013854852	61.44096525548346	20.46574016929272
2	DALYs (Disability-Adjusted Life Years)	1	Global	2	Female	34	2-4 years	651	Digestive congenital anomalies	3	Rate	2019	73.41882719353153	139.21219395065555	24.028227047749656
2	DALYs (Disability-Adjusted Life Years)	1	Global	3	Both	34	2-4 years	651	Digestive congenital anomalies	3	Rate	2019	54.166062331120855	93.34889182672467	24.98504121154466
2	DALYs (Disability-Adjusted Life Years)	1	Global	1	Male	284	20-54 years	651	Digestive congenital anomalies	1	Number	2019	34085.753586742714	46337.013634600284	25158.730111663972
2	DALYs (Disability-Adjusted Life Years)	1	Global	2	Female	284	20-54 years	651	Digestive congenital anomalies	1	Number	2019	29624.980696859802	40369.08876873197	22562.622568250976
2	DALYs (Disability-Adjusted Life Years)	1	Global	3	Both	284	20-54 years	651	Digestive congenital anomalies	1	Number	2019	63710.73428360258	83685.33877836849	48067.55657537925
2	DALYs (Disability-Adjusted Life Years)	1	Global	1	Male	284	20-54 years	651	Digestive congenital anomalies	3	Rate	2019	1.817513616395503	2.4707728115697534	1.3415086872819966
2	DALYs (Disability-Adjusted Life Years)	1	Global	2	Female	284	20-54 years	651	Digestive congenital anomalies	3	Rate	2019	1.6048121388833283	2.1868302414990843	1.2222377780792997
2	DALYs (Disability-Adjusted Life Years)	1	Global	3	Both	284	20-54 years	651	Digestive congenital anomalies	3	Rate	2019	1.7120029696277477	2.248750545945987	1.2916473263906292
2	DALYs (Disability-Adjusted Life Years)	1	Global	1	Male	8	15-19 years	651	Digestive congenital anomalies	1	Number	2018	10258.534624886312	14487.154148209022	7003.709025879061
2	DALYs (Disability-Adjusted Life Years)	1	Global	2	Female	8	15-19 years	651	Digestive congenital anomalies	1	Number	2018	9289.661909637609	13054.374134144839	6607.799038668178
2	DALYs (Disability-Adjusted Life Years)	1	Global	3	Both	8	15-19 years	651	Digestive congenital anomalies	1	Number	2018	19548.196534523944	26568.476621946364	14395.438290468985
2	DALYs (Disability-Adjusted Life Years)	1	Global	1	Male	8	15-19 years	651	Digestive congenital anomalies	3	Rate	2018	3.2875196938577256	4.642651832031765	2.244456171817196
2	DALYs (Disability-Adjusted Life Years)	1	Global	2	Female	8	15-19 years	651	Digestive congenital anomalies	3	Rate	2018	3.139560509593735	4.411893339896789	2.2331905207025287
2	DALYs (Disability-Adjusted Life Years)	1	Global	3	Both	8	15-19 years	651	Digestive congenital anomalies	3	Rate	2018	3.215505915914501	4.370280071812527	2.3679226318108237
2	DALYs (Disability-Adjusted Life Years)	1	Global	1	Male	23	5-14 years	651	Digestive congenital anomalies	1	Number	2018	47216.531191854854	66104.35865581893	35270.10141830147
2	DALYs (Disability-Adjusted Life Years)	1	Global	2	Female	23	5-14 years	651	Digestive congenital anomalies	1	Number	2018	45257.371220789115	62304.98514381783	33774.550714537996
2	DALYs (Disability-Adjusted Life Years)	1	Global	3	Both	23	5-14 years	651	Digestive congenital anomalies	1	Number	2018	92473.90241264405	119863.0437852229	70715.16767315942
2	DALYs (Disability-Adjusted Life Years)	1	Global	1	Male	23	5-14 years	651	Digestive congenital anomalies	3	Rate	2018	6.965611922336275	9.752035932084686	5.2032166010473775
2	DALYs (Disability-Adjusted Life Years)	1	Global	2	Female	23	5-14 years	651	Digestive congenital anomalies	3	Rate	2018	7.1178487038589	9.799010543196516	5.311889213672694
2	DALYs (Disability-Adjusted Life Years)	1	Global	3	Both	23	5-14 years	651	Digestive congenital anomalies	3	Rate	2018	7.039295409547031	9.124210743552299	5.382977707221283
2	DALYs (Disability-Adjusted Life Years)	1	Global	1	Male	28	<1 year	651	Digestive congenital anomalies	1	Number	2018	2293553.085202142	3200241.8392831013	1632622.0703824875
2	DALYs (Disability-Adjusted Life Years)	1	Global	2	Female	28	<1 year	651	Digestive congenital anomalies	1	Number	2018	2071677.6674100973	2830113.833664678	1375900.705045513
2	DALYs (Disability-Adjusted Life Years)	1	Global	3	Both	28	<1 year	651	Digestive congenital anomalies	1	Number	2018	4365230.752612234	5498526.831327841	3396185.428916405
2	DALYs (Disability-Adjusted Life Years)	1	Global	1	Male	28	<1 year	651	Digestive congenital anomalies	3	Rate	2018	3283.406428663049	4581.404588441214	2337.2303157302267
2	DALYs (Disability-Adjusted Life Years)	1	Global	2	Female	28	<1 year	651	Digestive congenital anomalies	3	Rate	2018	3178.3216184946473	4341.897449511196	2110.876138958018
2	DALYs (Disability-Adjusted Life Years)	1	Global	3	Both	28	<1 year	651	Digestive congenital anomalies	3	Rate	2018	3232.6816663594395	4071.9466820813677	2515.05292476124
2	DALYs (Disability-Adjusted Life Years)	1	Global	1	Male	34	2-4 years	651	Digestive congenital anomalies	1	Number	2018	78099.35428488601	135193.54521708755	43451.67656475543
2	DALYs (Disability-Adjusted Life Years)	1	Global	2	Female	34	2-4 years	651	Digestive congenital anomalies	1	Number	2018	152415.3175389496	294128.5688958652	48133.5402989205
2	DALYs (Disability-Adjusted Life Years)	1	Global	3	Both	34	2-4 years	651	Digestive congenital anomalies	1	Number	2018	230514.6718238353	406419.6056518159	102699.68790501931
2	DALYs (Disability-Adjusted Life Years)	1	Global	1	Male	34	2-4 years	651	Digestive congenital anomalies	3	Rate	2018	36.810274416019205	63.720264325905724	20.479915011208885
2	DALYs (Disability-Adjusted Life Years)	1	Global	2	Female	34	2-4 years	651	Digestive congenital anomalies	3	Rate	2018	76.74516781953452	148.10156055781084	24.236518268874004
2	DALYs (Disability-Adjusted Life Years)	1	Global	3	Both	34	2-4 years	651	Digestive congenital anomalies	3	Rate	2018	56.11817615751368	98.94175864547954	25.00196248497367
2	DALYs (Disability-Adjusted Life Years)	1	Global	1	Male	284	20-54 years	651	Digestive congenital anomalies	1	Number	2018	33952.483468338396	45311.63774244579	25050.237450540008
2	DALYs (Disability-Adjusted Life Years)	1	Global	2	Female	284	20-54 years	651	Digestive congenital anomalies	1	Number	2018	29517.679316087586	40165.895920604904	22456.15121709899
2	DALYs (Disability-Adjusted Life Years)	1	Global	3	Both	284	20-54 years	651	Digestive congenital anomalies	1	Number	2018	63470.16278442593	83227.03409696466	47868.46616336393
2	DALYs (Disability-Adjusted Life Years)	1	Global	1	Male	284	20-54 years	651	Digestive congenital anomalies	3	Rate	2018	1.8241776875401063	2.4344751874409725	1.3458834098975232
2	DALYs (Disability-Adjusted Life Years)	1	Global	2	Female	284	20-54 years	651	Digestive congenital anomalies	3	Rate	2018	1.609453759720862	2.190048597985202	1.22442339108692
2	DALYs (Disability-Adjusted Life Years)	1	Global	3	Both	284	20-54 years	651	Digestive congenital anomalies	3	Rate	2018	1.7176068680945469	2.252260260645845	1.2953993284466547
2	DALYs (Disability-Adjusted Life Years)	1	Global	1	Male	8	15-19 years	651	Digestive congenital anomalies	1	Number	2021	10255.109822886201	14566.661924691305	6966.634617339053
2	DALYs (Disability-Adjusted Life Years)	1	Global	2	Female	8	15-19 years	651	Digestive congenital anomalies	1	Number	2021	9560.252036567128	13587.224243379816	6772.1484050372965
2	DALYs (Disability-Adjusted Life Years)	1	Global	3	Both	8	15-19 years	651	Digestive congenital anomalies	1	Number	2021	19815.361859453333	27201.681938474834	14530.979984706486
2	DALYs (Disability-Adjusted Life Years)	1	Global	1	Male	8	15-19 years	651	Digestive congenital anomalies	3	Rate	2021	3.2014213065015515	4.547393704769408	2.174831170387556
2	DALYs (Disability-Adjusted Life Years)	1	Global	2	Female	8	15-19 years	651	Digestive congenital anomalies	3	Rate	2021	3.1484449499284684	4.474633868332165	2.2302483621197458
2	DALYs (Disability-Adjusted Life Years)	1	Global	3	Both	8	15-19 years	651	Digestive congenital anomalies	3	Rate	2021	3.1756411978158243	4.359384523300678	2.3287578097927395
2	DALYs (Disability-Adjusted Life Years)	1	Global	1	Male	23	5-14 years	651	Digestive congenital anomalies	1	Number	2021	45844.73789494436	65580.81928967373	33566.30822579785
2	DALYs (Disability-Adjusted Life Years)	1	Global	2	Female	23	5-14 years	651	Digestive congenital anomalies	1	Number	2021	43480.267958490425	60423.13900375611	31425.10837696635
2	DALYs (Disability-Adjusted Life Years)	1	Global	3	Both	23	5-14 years	651	Digestive congenital anomalies	1	Number	2021	89325.0058534348	119318.28552049882	67045.69274811941
2	DALYs (Disability-Adjusted Life Years)	1	Global	1	Male	23	5-14 years	651	Digestive congenital anomalies	3	Rate	2021	6.566261119200593	9.393025320679003	4.807643248462439
2	DALYs (Disability-Adjusted Life Years)	1	Global	2	Female	23	5-14 years	651	Digestive congenital anomalies	3	Rate	2021	6.633113080393162	9.217825291850941	4.794043533195956
2	DALYs (Disability-Adjusted Life Years)	1	Global	3	Both	23	5-14 years	651	Digestive congenital anomalies	3	Rate	2021	6.598633146207379	8.814302179571873	4.95281165952664
2	DALYs (Disability-Adjusted Life Years)	1	Global	1	Male	28	<1 year	651	Digestive congenital anomalies	1	Number	2021	2019425.8714664897	2800317.654298401	1395633.6142471605
2	DALYs (Disability-Adjusted Life Years)	1	Global	2	Female	28	<1 year	651	Digestive congenital anomalies	1	Number	2021	1758465.3596034665	2400246.075388533	1141118.493605917
2	DALYs (Disability-Adjusted Life Years)	1	Global	3	Both	28	<1 year	651	Digestive congenital anomalies	1	Number	2021	3777891.2310699574	4774021.876755167	2846143.5244563837
2	DALYs (Disability-Adjusted Life Years)	1	Global	1	Male	28	<1 year	651	Digestive congenital anomalies	3	Rate	2021	3085.0293471888663	4277.979334140173	2132.076605886547
2	DALYs (Disability-Adjusted Life Years)	1	Global	2	Female	28	<1 year	651	Digestive congenital anomalies	3	Rate	2021	2871.6378219183575	3919.689048381994	1863.487959903963
2	DALYs (Disability-Adjusted Life Years)	1	Global	3	Both	28	<1 year	651	Digestive congenital anomalies	3	Rate	2021	2981.8902041382057	3768.136295603722	2246.4615776522137
2	DALYs (Disability-Adjusted Life Years)	1	Global	1	Male	34	2-4 years	651	Digestive congenital anomalies	1	Number	2021	67583.91661298214	115037.91533874068	36755.87809428407
2	DALYs (Disability-Adjusted Life Years)	1	Global	2	Female	34	2-4 years	651	Digestive congenital anomalies	1	Number	2021	130439.1901744355	251673.92141065095	40689.468907157454
2	DALYs (Disability-Adjusted Life Years)	1	Global	3	Both	34	2-4 years	651	Digestive congenital anomalies	1	Number	2021	198023.1067874173	338215.19940498983	91135.74267319069
2	DALYs (Disability-Adjusted Life Years)	1	Global	1	Male	34	2-4 years	651	Digestive congenital anomalies	3	Rate	2021	32.45998031793359	55.25173228854196	17.6535356235872
2	DALYs (Disability-Adjusted Life Years)	1	Global	2	Female	34	2-4 years	651	Digestive congenital anomalies	3	Rate	2021	66.94011534243448	129.15659247333787	20.881437075966662
2	DALYs (Disability-Adjusted Life Years)	1	Global	3	Both	34	2-4 years	651	Digestive congenital anomalies	3	Rate	2021	49.129150484359634	83.9105380035439	22.610601807705574
2	DALYs (Disability-Adjusted Life Years)	1	Global	1	Male	284	20-54 years	651	Digestive congenital anomalies	1	Number	2021	34379.910190356844	47004.11103608161	25433.804737940027
2	DALYs (Disability-Adjusted Life Years)	1	Global	2	Female	284	20-54 years	651	Digestive congenital anomalies	1	Number	2021	30032.173178345285	41243.653879411955	22568.094925350568
2	DALYs (Disability-Adjusted Life Years)	1	Global	3	Both	284	20-54 years	651	Digestive congenital anomalies	1	Number	2021	64412.08336870216	85293.53574046127	48480.82626134191
2	DALYs (Disability-Adjusted Life Years)	1	Global	1	Male	284	20-54 years	651	Digestive congenital anomalies	3	Rate	2021	1.8081574451585865	2.472107485225214	1.3376510625241578
2	DALYs (Disability-Adjusted Life Years)	1	Global	2	Female	284	20-54 years	651	Digestive congenital anomalies	3	Rate	2021	1.607590756872864	2.207729569301167	1.2080464702562008
2	DALYs (Disability-Adjusted Life Years)	1	Global	3	Both	284	20-54 years	651	Digestive congenital anomalies	3	Rate	2021	1.7087581477286282	2.262712468262037	1.2861252508863423
2	DALYs (Disability-Adjusted Life Years)	1	Global	1	Male	8	15-19 years	651	Digestive congenital anomalies	1	Number	2020	10105.455594746669	14508.530863183052	6774.294610519382
2	DALYs (Disability-Adjusted Life Years)	1	Global	2	Female	8	15-19 years	651	Digestive congenital anomalies	1	Number	2020	9481.39067389269	13275.891685931918	6748.613932243187
2	DALYs (Disability-Adjusted Life Years)	1	Global	3	Both	8	15-19 years	651	Digestive congenital anomalies	1	Number	2020	19586.846268639336	26412.929373760628	14243.387229759199
2	DALYs (Disability-Adjusted Life Years)	1	Global	1	Male	8	15-19 years	651	Digestive congenital anomalies	3	Rate	2020	3.189347698873791	4.578986972797862	2.1380115646428464
2	DALYs (Disability-Adjusted Life Years)	1	Global	2	Female	8	15-19 years	651	Digestive congenital anomalies	3	Rate	2020	3.1569663831813193	4.420400466637058	2.2470487769083562
2	DALYs (Disability-Adjusted Life Years)	1	Global	3	Both	8	15-19 years	651	Digestive congenital anomalies	3	Rate	2020	3.1735903580611353	4.279597482874384	2.3078077888868327
2	DALYs (Disability-Adjusted Life Years)	1	Global	1	Male	23	5-14 years	651	Digestive congenital anomalies	1	Number	2020	45803.93907497775	65118.18311766834	33751.9371763642
2	DALYs (Disability-Adjusted Life Years)	1	Global	2	Female	23	5-14 years	651	Digestive congenital anomalies	1	Number	2020	44160.343042983644	61320.77330131475	32409.615661590324
2	DALYs (Disability-Adjusted Life Years)	1	Global	3	Both	23	5-14 years	651	Digestive congenital anomalies	1	Number	2020	89964.28211796131	118582.94199687151	67706.39218585614
2	DALYs (Disability-Adjusted Life Years)	1	Global	1	Male	23	5-14 years	651	Digestive congenital anomalies	3	Rate	2020	6.619826643164064	9.411222970390051	4.878007819649599
2	DALYs (Disability-Adjusted Life Years)	1	Global	2	Female	23	5-14 years	651	Digestive congenital anomalies	3	Rate	2020	6.798997041225685	9.441044328743082	4.989836260464118
2	DALYs (Disability-Adjusted Life Years)	1	Global	3	Both	23	5-14 years	651	Digestive congenital anomalies	3	Rate	2020	6.7065797059620325	8.84001887801106	5.047317725518896
2	DALYs (Disability-Adjusted Life Years)	1	Global	1	Male	28	<1 year	651	Digestive congenital anomalies	1	Number	2020	2108871.0615158873	2897576.3482150016	1468973.039767683
2	DALYs (Disability-Adjusted Life Years)	1	Global	2	Female	28	<1 year	651	Digestive congenital anomalies	1	Number	2020	1846044.107231694	2497728.90301295	1217941.6922968128
2	DALYs (Disability-Adjusted Life Years)	1	Global	3	Both	28	<1 year	651	Digestive congenital anomalies	1	Number	2020	3954915.168747578	4950113.132653597	2996510.9264979484
2	DALYs (Disability-Adjusted Life Years)	1	Global	1	Male	28	<1 year	651	Digestive congenital anomalies	3	Rate	2020	3160.3517982033336	4342.304652770137	2201.401343335301
2	DALYs (Disability-Adjusted Life Years)	1	Global	2	Female	28	<1 year	651	Digestive congenital anomalies	3	Rate	2020	2959.3464180889573	4004.0457611671395	1952.451390744267
2	DALYs (Disability-Adjusted Life Years)	1	Global	3	Both	28	<1 year	651	Digestive congenital anomalies	3	Rate	2020	3063.2344069404808	3834.053631798702	2320.913339268508
2	DALYs (Disability-Adjusted Life Years)	1	Global	1	Male	34	2-4 years	651	Digestive congenital anomalies	1	Number	2020	71137.1730370613	122165.2960978864	38627.4531253427
2	DALYs (Disability-Adjusted Life Years)	1	Global	2	Female	34	2-4 years	651	Digestive congenital anomalies	1	Number	2020	139055.3037362963	268488.12172796996	43599.53300756283
2	DALYs (Disability-Adjusted Life Years)	1	Global	3	Both	34	2-4 years	651	Digestive congenital anomalies	1	Number	2020	210192.47677335766	368559.057421216	94052.7109109689
2	DALYs (Disability-Adjusted Life Years)	1	Global	1	Male	34	2-4 years	651	Digestive congenital anomalies	3	Rate	2020	33.643279433638845	57.776279520879456	18.268285677147233
2	DALYs (Disability-Adjusted Life Years)	1	Global	2	Female	34	2-4 years	651	Digestive congenital anomalies	3	Rate	2020	70.30110073287653	135.7374367177918	22.04227440100868
2	DALYs (Disability-Adjusted Life Years)	1	Global	3	Both	34	2-4 years	651	Digestive congenital anomalies	3	Rate	2020	51.36103351030589	90.05828557388791	22.982004451291978
2	DALYs (Disability-Adjusted Life Years)	1	Global	1	Male	284	20-54 years	651	Digestive congenital anomalies	1	Number	2020	33934.79480680395	46303.39258096324	25187.251329171613
2	DALYs (Disability-Adjusted Life Years)	1	Global	2	Female	284	20-54 years	651	Digestive congenital anomalies	1	Number	2020	30462.32560286964	41430.83633578851	23351.034260220644
2	DALYs (Disability-Adjusted Life Years)	1	Global	3	Both	284	20-54 years	651	Digestive congenital anomalies	1	Number	2020	64397.120409673575	84867.68975205036	48850.74707136328
2	DALYs (Disability-Adjusted Life Years)	1	Global	1	Male	284	20-54 years	651	Digestive congenital anomalies	3	Rate	2020	1.7967424539768377	2.4516214607165407	1.3335870754413257
2	DALYs (Disability-Adjusted Life Years)	1	Global	2	Female	284	20-54 years	651	Digestive congenital anomalies	3	Rate	2020	1.6401831190196576	2.23076068619085	1.2572898308740952
2	DALYs (Disability-Adjusted Life Years)	1	Global	3	Both	284	20-54 years	651	Digestive congenital anomalies	3	Rate	2020	1.7191196472986248	2.265593739990858	1.3040999122529255
5	Prevalence	1	Global	1	Male	23	5-14 years	651	Digestive congenital anomalies	1	Number	1990	435394.6946136183	551439.0274727555	325610.4031119631
5	Prevalence	1	Global	2	Female	23	5-14 years	651	Digestive congenital anomalies	1	Number	1990	442214.5544391839	553984.3471575009	335083.14403474843
5	Prevalence	1	Global	3	Both	23	5-14 years	651	Digestive congenital anomalies	1	Number	1990	877609.2490528026	1104839.6179600996	660410.62233352
5	Prevalence	1	Global	1	Male	23	5-14 years	651	Digestive congenital anomalies	3	Rate	1990	75.85875155138	96.07713805037	56.731051107860004
5	Prevalence	1	Global	2	Female	23	5-14 years	651	Digestive congenital anomalies	3	Rate	1990	81.1017614472	101.60024340589	61.45395473685
5	Prevalence	1	Global	3	Both	23	5-14 years	651	Digestive congenital anomalies	3	Rate	1990	78.41304354649	98.71572931632001	59.00667859129
5	Prevalence	1	Global	1	Male	23	5-14 years	651	Digestive congenital anomalies	1	Number	1991	441424.49290994473	557893.1522774325	331859.38770052546
5	Prevalence	1	Global	2	Female	23	5-14 years	651	Digestive congenital anomalies	1	Number	1991	445638.6295586482	557900.2083100469	337480.4232136169
5	Prevalence	1	Global	3	Both	23	5-14 years	651	Digestive congenital anomalies	1	Number	1991	887063.1224685935	1113631.9208752136	669332.4685621867
5	Prevalence	1	Global	1	Male	23	5-14 years	651	Digestive congenital anomalies	3	Rate	1991	75.77994223644001	95.7742751767	56.970751814850004
5	Prevalence	1	Global	2	Female	23	5-14 years	651	Digestive congenital anomalies	3	Rate	1991	80.66951406731	100.99110740689999	61.09071328676
5	Prevalence	1	Global	3	Both	23	5-14 years	651	Digestive congenital anomalies	3	Rate	1991	78.15992509617999	98.1231045634	58.975482445569995
5	Prevalence	1	Global	1	Male	23	5-14 years	651	Digestive congenital anomalies	1	Number	1992	447120.2575300927	563988.5628364347	336672.653390762
5	Prevalence	1	Global	2	Female	23	5-14 years	651	Digestive congenital anomalies	1	Number	1992	449068.8208492631	562460.4828545635	340446.06947680376
5	Prevalence	1	Global	3	Both	23	5-14 years	651	Digestive congenital anomalies	1	Number	1992	896189.0783793555	1124473.1562391706	677555.9828046085
5	Prevalence	1	Global	1	Male	23	5-14 years	651	Digestive congenital anomalies	3	Rate	1992	75.60048751062	95.36094503162	56.92566216623
5	Prevalence	1	Global	2	Female	23	5-14 years	651	Digestive congenital anomalies	3	Rate	1992	80.21916319652	100.47482071985	60.81539741574999
5	Prevalence	1	Global	3	Both	23	5-14 years	651	Digestive congenital anomalies	3	Rate	1992	77.84639094582	97.67601395787001	58.85508895117
5	Prevalence	1	Global	1	Male	23	5-14 years	651	Digestive congenital anomalies	1	Number	1993	452187.9438124623	568671.1727349963	342224.1414000445
5	Prevalence	1	Global	2	Female	23	5-14 years	651	Digestive congenital anomalies	1	Number	1993	452261.9940446735	566064.1340674497	342952.3154769223
5	Prevalence	1	Global	3	Both	23	5-14 years	651	Digestive congenital anomalies	1	Number	1993	904449.9378571368	1135840.5358726785	685263.0995145061
5	Prevalence	1	Global	1	Male	23	5-14 years	651	Digestive congenital anomalies	3	Rate	1993	75.33866158991	94.7458366037	57.01768286756
5	Prevalence	1	Global	2	Female	23	5-14 years	651	Digestive congenital anomalies	3	Rate	1993	79.77257023146001	99.84564585355	60.49190078466
5	Prevalence	1	Global	3	Both	23	5-14 years	651	Digestive congenital anomalies	3	Rate	1993	77.49242485979	97.31775490785999	58.712701527869996
5	Prevalence	1	Global	1	Male	23	5-14 years	651	Digestive congenital anomalies	1	Number	1994	456356.7744822076	573250.8889192786	346886.6363246277
5	Prevalence	1	Global	2	Female	23	5-14 years	651	Digestive congenital anomalies	1	Number	1994	455026.4952740936	569530.6488696618	345006.33898021386
5	Prevalence	1	Global	3	Both	23	5-14 years	651	Digestive congenital anomalies	1	Number	1994	911383.2697563017	1145724.6964002447	691361.3344330165
5	Prevalence	1	Global	1	Male	23	5-14 years	651	Digestive congenital anomalies	3	Rate	1994	75.01970282917999	94.23572463033	57.02409568043
5	Prevalence	1	Global	2	Female	23	5-14 years	651	Digestive congenital anomalies	3	Rate	1994	79.36338917092	99.33461677606002	60.17423739341999
5	Prevalence	1	Global	3	Both	23	5-14 years	651	Digestive congenital anomalies	3	Rate	1994	77.1272720914	96.95879146951	58.50756265094
5	Prevalence	1	Global	1	Male	23	5-14 years	651	Digestive congenital anomalies	1	Number	1995	459737.7540752291	577319.2968935252	350663.2244356608
5	Prevalence	1	Global	2	Female	23	5-14 years	651	Digestive congenital anomalies	1	Number	1995	457544.9187512035	573234.591213505	346767.1178502083
5	Prevalence	1	Global	3	Both	23	5-14 years	651	Digestive congenital anomalies	1	Number	1995	917282.6728264326	1154175.4247763222	696197.0738238175
5	Prevalence	1	Global	1	Male	23	5-14 years	651	Digestive congenital anomalies	3	Rate	1995	74.6807658973	93.78095855107999	56.96247032299
5	Prevalence	1	Global	2	Female	23	5-14 years	651	Digestive congenital anomalies	3	Rate	1995	79.02930213431999	99.01176441103	59.89524132763
5	Prevalence	1	Global	3	Both	23	5-14 years	651	Digestive congenital anomalies	3	Rate	1995	76.78832961638	96.61929258923	58.280628171050004
5	Prevalence	1	Global	1	Male	23	5-14 years	651	Digestive congenital anomalies	1	Number	1996	461503.9775197948	580145.7705858209	351886.8143559324
5	Prevalence	1	Global	2	Female	23	5-14 years	651	Digestive congenital anomalies	1	Number	1996	459511.4533498731	575687.731275531	348188.18990125856
5	Prevalence	1	Global	3	Both	23	5-14 years	651	Digestive congenital anomalies	1	Number	1996	921015.4308696676	1159815.266337411	699131.943775998
5	Prevalence	1	Global	1	Male	23	5-14 years	651	Digestive congenital anomalies	3	Rate	1996	74.19165527292	93.26458083993	56.56953460311
5	Prevalence	1	Global	2	Female	23	5-14 years	651	Digestive congenital anomalies	3	Rate	1996	78.69845436898	98.59544157232	59.632621069619994
5	Prevalence	1	Global	3	Both	23	5-14 years	651	Digestive congenital anomalies	3	Rate	1996	76.37376006091999	96.17586187737	57.974419901359994
5	Prevalence	1	Global	1	Male	23	5-14 years	651	Digestive congenital anomalies	1	Number	1997	461213.0295360308	580352.2132416364	351436.9476117734
5	Prevalence	1	Global	2	Female	23	5-14 years	651	Digestive congenital anomalies	1	Number	1997	460440.15140007366	576985.889151623	348877.7068523392
5	Prevalence	1	Global	3	Both	23	5-14 years	651	Digestive congenital anomalies	1	Number	1997	921653.180936105	1161603.8510869818	699430.6678059641
5	Prevalence	1	Global	1	Male	23	5-14 years	651	Digestive congenital anomalies	3	Rate	1997	73.51944008228	92.51076408435	56.02063679475
5	Prevalence	1	Global	2	Female	23	5-14 years	651	Digestive congenital anomalies	3	Rate	1997	78.31975118369	98.14389804505	59.343250390150004
5	Prevalence	1	Global	3	Both	23	5-14 years	651	Digestive congenital anomalies	3	Rate	1997	75.84170540494	95.58695059448	57.55528842752
5	Prevalence	1	Global	1	Male	23	5-14 years	651	Digestive congenital anomalies	1	Number	1998	459646.90557640366	578848.819214483	349358.9080290812
5	Prevalence	1	Global	2	Female	23	5-14 years	651	Digestive congenital anomalies	1	Number	1998	460318.2766243399	576323.8449659664	348769.69167391234
5	Prevalence	1	Global	3	Both	23	5-14 years	651	Digestive congenital anomalies	1	Number	1998	919965.1822007428	1159424.5911116744	697801.216603711
5	Prevalence	1	Global	1	Male	23	5-14 years	651	Digestive congenital anomalies	3	Rate	1998	72.83242968926001	91.7203301375	55.35696595941
5	Prevalence	1	Global	2	Female	23	5-14 years	651	Digestive congenital anomalies	3	Rate	1998	77.94243696116	97.58483909196	59.054704294180006
5	Prevalence	1	Global	3	Both	23	5-14 years	651	Digestive congenital anomalies	3	Rate	1998	75.30270255737	94.90337983588	57.11772409949
5	Prevalence	1	Global	1	Male	23	5-14 years	651	Digestive congenital anomalies	1	Number	1999	457704.45671324735	576816.6431199126	346656.3033823781
5	Prevalence	1	Global	2	Female	23	5-14 years	651	Digestive congenital anomalies	1	Number	1999	459251.7782958597	573636.0414666774	348475.2845969252
5	Prevalence	1	Global	3	Both	23	5-14 years	651	Digestive congenital anomalies	1	Number	1999	916956.2350091088	1153201.5997868772	695131.5879793033
5	Prevalence	1	Global	1	Male	23	5-14 years	651	Digestive congenital anomalies	3	Rate	1999	72.28517801166	91.09654301254001	54.7473642245
5	Prevalence	1	Global	2	Female	23	5-14 years	651	Digestive congenital anomalies	3	Rate	1999	77.6021841689	96.93029366374999	58.88369842343
5	Prevalence	1	Global	3	Both	23	5-14 years	651	Digestive congenital anomalies	3	Rate	1999	74.85385581762999	94.13926530337	56.74565227245
5	Prevalence	1	Global	1	Male	23	5-14 years	651	Digestive congenital anomalies	1	Number	2000	456370.40485707583	575552.5143739551	344512.74016568146
5	Prevalence	1	Global	2	Female	23	5-14 years	651	Digestive congenital anomalies	1	Number	2000	457482.6976593536	570807.1525146181	347976.3988515161
5	Prevalence	1	Global	3	Both	23	5-14 years	651	Digestive congenital anomalies	1	Number	2000	913853.1025164296	1146877.3122906743	692489.1390171975
5	Prevalence	1	Global	1	Male	23	5-14 years	651	Digestive congenital anomalies	3	Rate	2000	72.0201789455	90.8284030616	54.36783133101
5	Prevalence	1	Global	2	Female	23	5-14 years	651	Digestive congenital anomalies	3	Rate	2000	77.3275704364	96.48262222267	58.817895474669996
5	Prevalence	1	Global	3	Both	23	5-14 years	651	Digestive congenital anomalies	3	Rate	2000	74.58279593671	93.6007289481	56.51649701849
5	Prevalence	1	Global	1	Male	23	5-14 years	651	Digestive congenital anomalies	1	Number	2001	455545.3371970588	576128.4299870632	344617.74875214393
5	Prevalence	1	Global	2	Female	23	5-14 years	651	Digestive congenital anomalies	1	Number	2001	454808.8489611278	568249.1284258396	345865.62366197247
5	Prevalence	1	Global	3	Both	23	5-14 years	651	Digestive congenital anomalies	1	Number	2001	910354.1861581856	1143766.5802269308	690483.3724141165
5	Prevalence	1	Global	1	Male	23	5-14 years	651	Digestive congenital anomalies	3	Rate	2001	71.98060847465	91.03391378162	54.452967072330004
5	Prevalence	1	Global	2	Female	23	5-14 years	651	Digestive congenital anomalies	3	Rate	2001	77.03483320907	96.24917573498	58.58219489882
5	Prevalence	1	Global	3	Both	23	5-14 years	651	Digestive congenital anomalies	3	Rate	2001	74.41996556012	93.50104695901	56.44588620144
5	Prevalence	1	Global	1	Male	23	5-14 years	651	Digestive congenital anomalies	1	Number	2002	454552.16764663946	575430.7725184676	344632.04351183923
5	Prevalence	1	Global	2	Female	23	5-14 years	651	Digestive congenital anomalies	1	Number	2002	451313.2441921362	564173.2119070806	343166.57365058403
5	Prevalence	1	Global	3	Both	23	5-14 years	651	Digestive congenital anomalies	1	Number	2002	905865.411838776	1139344.8661590577	687798.6171624231
5	Prevalence	1	Global	1	Male	23	5-14 years	651	Digestive congenital anomalies	3	Rate	2002	72.00252081521	91.15007940779999	54.59082070826
5	Prevalence	1	Global	2	Female	23	5-14 years	651	Digestive congenital anomalies	3	Rate	2002	76.67265768776	95.84620019424	58.29984732331
5	Prevalence	1	Global	3	Both	23	5-14 years	651	Digestive congenital anomalies	3	Rate	2002	74.25590096615	93.39475648603	56.38045711117
5	Prevalence	1	Global	1	Male	23	5-14 years	651	Digestive congenital anomalies	1	Number	2003	453602.8671055913	574585.7485211929	344768.79593625176
[truncated: 881 more rows]
