# Supplementary material for: Global, regional, and national differences in the incidence and mortality of digestive congenital anomalies from 1990 to 2021, with projections for future trends
Source: Front Public Health. 2025 Oct 14;13:1640700. doi: 10.3389/fpubh.2025.1640700 (PMC12558871; doi:10.3389/fpubh.2025.1640700)
Supplement: Supplementary file 2 [file Data_Sheet_2.zip › Supplementary Information2/ARIMA.R]

## =========================================================
## ARIMA forecasts & panels (all from CSV; no Excel needed)
## Age group set to 20–54 years
## =========================================================

## 0) Setup -------------------------------------------------
# setwd("/Users/baihui/Desktop/gbd/revise")   # <- change to your working dir if needed

need_pkgs <- c("forecast","ggplot2","ggpubr")
to_install <- setdiff(need_pkgs, rownames(installed.packages()))
if (length(to_install)) install.packages(to_install, dependencies = TRUE, repos = "https://cloud.r-project.org")
library(forecast)
library(ggplot2)
library(ggpubr)

csv_path <- "Data/Global_Deaths_Prevalence_DALYs.csv"
stopifnot(file.exists(csv_path))

dir.create("outputs", showWarnings = FALSE)

## 1) Read --------------------------------------------------
data <- read.csv(csv_path, header = TRUE, check.names = FALSE, stringsAsFactors = FALSE)

## quick sanity check
req_cols <- c("measure_name","location_name","sex_name","age_name","metric_name","year","val")
missing <- setdiff(req_cols, names(data))
if (length(missing)) stop("Missing columns in CSV: ", paste(missing, collapse = ", "))

## 2) Helpers ----------------------------------------------
# extract a (yearly) time series for a given slice
extract_ts <- function(df, measure, sex, age, metric = "Rate",
                       location = "Global") {
  sub <- subset(df,
                measure_name == measure &
                  sex_name     == sex &
                  age_name     == age &
                  metric_name  == metric &
                  location_name== location,
                select = c(year, val))
  if (nrow(sub) == 0) stop("No rows for: ", paste(c(measure, sex, age, metric, location), collapse=" / "))
  sub <- sub[order(sub$year), ]
  ts(sub$val, start = min(sub$year), frequency = 1)
}

# fit ARIMA and return model info
fit_and_info <- function(tsx) {
  fit <- forecast::auto.arima(tsx)
  ord <- arimaorder(fit)
  drift <- any(names(coef(fit)) %in% c("drift","intercept","constant"))
  list(fit = fit,
       p = ord["p"], d = ord["d"], q = ord["q"],
       drift = drift,
       AICc = fit$aicc, BIC = fit$bic)
}

# build a forecast panel
make_panel <- function(tsx, fit, h = 15, split_year = 2021,
                       title = "", ylab = "", annotate_pdq = TRUE) {
  fc <- forecast::forecast(fit, h = h)
  
  df_hist <- data.frame(Year = as.numeric(time(tsx)),
                        Value = as.numeric(tsx),
                        Type  = "True Value")
  df_pred <- data.frame(Year = as.numeric(time(fc$mean)),
                        Value = as.numeric(fc$mean),
                        Type  = "Predicted Value")
  df_ci   <- data.frame(Year = as.numeric(time(fc$mean)),
                        ymin = fc$lower[,2],  # 95% CI (2nd col)
                        ymax = fc$upper[,2])
  
  p <- ggplot() +
    geom_line(data = df_hist, aes(Year, Value, color = Type), linewidth = 1.1) +
    geom_line(data = df_pred, aes(Year, Value, color = Type), linewidth = 1.1) +
    geom_point(data = df_pred, aes(Year, Value, color = Type), size = 1.8, shape = 8, stroke = 0.4) +
    geom_ribbon(data = df_ci, aes(Year, ymin = ymin, ymax = ymax), alpha = 0.18, fill = "#B5EAD7") +
    geom_vline(xintercept = split_year, linetype = "dashed", color = "grey50", linewidth = 0.7) +
    scale_color_manual(values = c("True Value" = "#FF9AA2", "Predicted Value" = "#5ABAB1")) +
    labs(title = title, x = "Year", y = ylab) +
    theme_minimal(base_size = 13) +
    theme(
      legend.title = element_blank(),
      legend.position = "right",
      axis.line = element_line(color = "black"),
      plot.title = element_text(face = "bold", hjust = 0)
    )
  
  if (annotate_pdq) {
    ord <- arimaorder(fit)
    has_drift <- any(names(coef(fit)) %in% c("drift","intercept","constant"))
    lab <- sprintf("ARIMA(%d,%d,%d)%s",
                   ord["p"], ord["d"], ord["q"],
                   if (has_drift) "+drift" else "")
    yr_min <- min(c(df_hist$Year, df_pred$Year))
    y_max  <- max(c(df_hist$Value, df_pred$Value, df_ci$ymax), na.rm = TRUE)
    p <- p + annotate("text", x = yr_min + 1, y = y_max, label = lab,
                      hjust = 0, vjust = 1, size = 3.6)
  }
  p
}

## 3) Build four panels (all from CSV) ----------------------
AGE_STR <- "20-54 years"

# Panel A: Deaths rate, Global, Both, 20–54 years
ts_A <- extract_ts(data, measure = "Deaths", sex = "Both", age = AGE_STR)
info_A <- fit_and_info(ts_A)
cat(sprintf("A: Deaths (Both, %s)  ARIMA(%d,%d,%d)%s  AICc=%.2f  BIC=%.2f\n",
            AGE_STR, info_A$p, info_A$d, info_A$q,
            if (info_A$drift) " +drift" else "", info_A$AICc, info_A$BIC))
p1 <- make_panel(ts_A, info_A$fit,
                 title = sprintf("Deaths rate prediction (Global, Both, %s)", AGE_STR),
                 ylab  = "Deaths rate")

# Panel B: Prevalence rate, Global, Both, 20–54 years
ts_B <- extract_ts(data, measure = "Prevalence", sex = "Both", age = AGE_STR)
info_B <- fit_and_info(ts_B)
cat(sprintf("B: Prevalence (Both, %s)  ARIMA(%d,%d,%d)%s  AICc=%.2f  BIC=%.2f\n",
            AGE_STR, info_B$p, info_B$d, info_B$q,
            if (info_B$drift) " +drift" else "", info_B$AICc, info_B$BIC))
p2 <- make_panel(ts_B, info_B$fit,
                 title = sprintf("Prevalence rate prediction (Global, Both, %s)", AGE_STR),
                 ylab  = "Prevalence rate")

# Panel C: Deaths rate, Global, Male, 20–54 years
ts_C <- extract_ts(data, measure = "Deaths", sex = "Male", age = AGE_STR)
info_C <- fit_and_info(ts_C)
cat(sprintf("C: Deaths (Male, %s)   ARIMA(%d,%d,%d)%s  AICc=%.2f  BIC=%.2f\n",
            AGE_STR, info_C$p, info_C$d, info_C$q,
            if (info_C$drift) " +drift" else "", info_C$AICc, info_C$BIC))
p3 <- make_panel(ts_C, info_C$fit,
                 title = sprintf("Deaths rate prediction (Global, Male, %s)", AGE_STR),
                 ylab  = "Deaths rate")

# Panel D: Deaths rate, Global, Female, 20–54 years
ts_D <- extract_ts(data, measure = "Deaths", sex = "Female", age = AGE_STR)
info_D <- fit_and_info(ts_D)
cat(sprintf("D: Deaths (Female, %s) ARIMA(%d,%d,%d)%s  AICc=%.2f  BIC=%.2f\n",
            AGE_STR, info_D$p, info_D$d, info_D$q,
            if (info_D$drift) " +drift" else "", info_D$AICc, info_D$BIC))
p4 <- make_panel(ts_D, info_D$fit,
                 title = sprintf("Deaths rate prediction (Global, Female, %s)", AGE_STR),
                 ylab  = "Deaths rate")

## 4) Arrange & save ---------------------------------------
panel <- ggarrange(p1, p2, p3, p4,
                   labels = c("A","B","C","D"),
                   ncol = 2, nrow = 2, common.legend = TRUE, legend = "right")
print(panel)
ggsave("outputs/arima_panels_2x2.png", panel, width = 12, height = 8, dpi = 300)

## 5) Export ARIMA orders table ----------------------------
pdq_table <- data.frame(
  panel = c("A","B","C","D"),
  measure = c("Deaths","Prevalence","Deaths","Deaths"),
  sex     = c("Both","Both","Male","Female"),
  age     = rep(AGE_STR, 4),
  p = c(info_A$p, info_B$p, info_C$p, info_D$p),
  d = c(info_A$d, info_B$d, info_C$d, info_D$d),
  q = c(info_A$q, info_B$q, info_C$q, info_D$q),
  drift = c(info_A$drift, info_B$drift, info_C$drift, info_D$drift),
  AICc = c(info_A$AICc, info_B$AICc, info_C$AICc, info_D$AICc),
  BIC  = c(info_A$BIC,  info_B$BIC,  info_C$BIC,  info_D$BIC),
  stringsAsFactors = FALSE
)
print(pdq_table, row.names = FALSE)
write.csv(pdq_table, "outputs/ARIMA_model_orders_panels.csv", row.names = FALSE)

cat("\nSaved:\n - outputs/arima_panels_2x2.png\n - outputs/ARIMA_model_orders_panels.csv\n")
