# Supplementary material for: Global, regional, and national differences in the incidence and mortality of digestive congenital anomalies from 1990 to 2021, with projections for future trends
Source: Front Public Health. 2025 Oct 14;13:1640700. doi: 10.3389/fpubh.2025.1640700 (PMC12558871; doi:10.3389/fpubh.2025.1640700)
Supplement: Supplementary file 2 [file Data_Sheet_2.zip › Supplementary Information2/model_diagnostics/model_diagnostics.txt]

=== Slice ===
Measure : Deaths
Age     : 2-4 years
Sex     : Both
Location: Global
Metric  : Rate

=== ARIMA ===
Series: y 
ARIMA(1,1,0) with drift 

Coefficients:
         ar1    drift
      0.8289  -0.0126
s.e.  0.0980   0.0047

sigma^2 = 2.776e-05:  log likelihood = 119.1
AIC=-232.21   AICc=-231.32   BIC=-227.91

Order     : (1,1,0)+drift
AICc/BIC  : -231.321 / -227.908

=== Stationarity ===
ndiffs(adf) : 2
ndiffs(kpss): 1
ADF  p-value: 0.3305
KPSS p-value: 0.01

=== Residual diagnostics ===
Ljung-Box (lag=6) p-value: 0.1812
Shapiro-Wilk p-value: 0.2148

Plots saved:
 - outputs_validation/forecast_plot.png
 - outputs_validation/residuals_series.png
 - outputs_validation/residuals_acf.png
 - outputs_validation/residuals_pacf.png
