# Supplementary material for: Global, regional, and national differences in the incidence and mortality of digestive congenital anomalies from 1990 to 2021, with projections for future trends
Source: Front Public Health. 2025 Oct 14;13:1640700. doi: 10.3389/fpubh.2025.1640700 (PMC12558871; doi:10.3389/fpubh.2025.1640700)
Supplement: Supplementary file 2 [file Data_Sheet_2.zip › Supplementary Information2/model_diagnostics/stationarity_tests.csv]

series	ADF_p	KPSS_L_p	KPSS_T_p	ndiffs_kpss	ndiffs_adf	ndiffs_pp
y	0.0450139747902919	0.01	0.0660149676338923	1	2	2
diff(y,1)	0.977603368111446	0.1	0.0213181600740869	NA	NA	NA
