# Supplementary material for: Global, regional, and national differences in the incidence and mortality of digestive congenital anomalies from 1990 to 2021, with projections for future trends
Source: Front Public Health. 2025 Oct 14;13:1640700. doi: 10.3389/fpubh.2025.1640700 (PMC12558871; doi:10.3389/fpubh.2025.1640700)
Supplement: Supplementary file 2 [file Data_Sheet_2.zip › Supplementary Information2/model_diagnostics/residual_diagnostics.csv]

test	stat	p_value
Ljung-Box lag 10	7.28629937231863	0.506081666819703
Ljung-Box lag 20	14.1883537347799	0.716732733945092
Shapiro-Wilk	0.764807512927416	9.49720904602753e-06
