# Supplementary material for: Global, regional, and national differences in the incidence and mortality of digestive congenital anomalies from 1990 to 2021, with projections for future trends
Source: Front Public Health. 2025 Oct 14;13:1640700. doi: 10.3389/fpubh.2025.1640700 (PMC12558871; doi:10.3389/fpubh.2025.1640700)
Supplement: Supplementary file 2 [file Data_Sheet_2.zip › Supplementary Information2/model_diagnostics/rolling_cv_metrics.csv]

horizon	model	RMSE	MAE
1	ARIMA	0.00618158941989033	0.00480308430777357
1	ETS	0.00755674381110876	0.00619599721049702
1	Naive	0.0141950433993858	0.011381572558289
3	ARIMA	0.0253564737537176	0.0206005474902114
3	ETS	0.0271419861913616	0.0224325106475228
3	Naive	0.0377447122408504	0.0298867283112562
5	ARIMA	0.0541786656206022	0.0441003540146611
5	ETS	0.0560613535132761	0.0461366393162684
5	Naive	0.053420493568457	0.0416721051811894
